# Supplementary material for: Aqua­(2,2′-bipyridine-κ2 N,N′)[2-(3-thien­yl)malonato-κ2 O,O′]zinc(II) dihydrate
Source: Acta Crystallogr Sect E Struct Rep Online. 2009 Nov 18;65(Pt 12):m1604–5. doi: 10.1107/S1600536809047448 (PMC2971794; doi:10.1107/S1600536809047448)
Supplement: Supplementary file 1 [file e-65-m1604-sup1.cif]

##############################################################################
###                                                                        ###
###        Electronic paper (Acta Crystallographica Section E)             ###
###                                                                        ###
##############################################################################
#                                                                            #
# This CIF contains the data in a paper accepted for publication in Acta     #
# Crystallographica Section E. It conforms to the requirements of Notes      #
# for Authors for Section E, and has been peer reviewed under the auspices   #
# of the IUCr Commission on Journals.                                        #
#                                                                            #
# Full details of the Crystallographic Information File format               #
# are given in the paper "The Crystallographic Information File (CIF):       #
# a New Standard Archive File for Crystallography" by S. R. Hall, F. H.      #
# Allen and I. D. Brown [Acta Cryst. (1991), A47, 655-685].                  #
#                                                                            #
# The current version of the core CIF dictionary is obtainable from          #
# ftp://ftp.iucr.org/pub/cif_core.dic. The current version number is 2.4.    #
#                                                                            #
# Software is freely available for graphical display of the structure(s) in  #
# this CIF.  For information consult the CIF home page http://www.iucr.org/  #
# cif/home.html                                                              #
#                                                                            #
# This file may be used for bona fide research purposes within the           #
# scientific community so long as proper attribution is given to the journal # 
# article from which it was obtained.                                        #
#                                                                            #
##############################################################################
                                             
data_I
_audit_creation_method     SHELXL-97
_chemical_name_systematic
;
Aqua(2,2'-bipyridine-\k^2^<i>N</i>,<i>N</i>')[2-(3-thienyl)malonato-
\k^2^<i>O</i>,<i>O</i>']zinc(II) dihydrate
;
_chemical_name_common     ?
_chemical_formula_moiety     'C17 H14 N2 O5 S Zn, 2(H2 O)'
_chemical_formula_sum     'C17 H18 N2 O7 S Zn'
_chemical_formula_iupac     '[Zn (C7 H4 O4 S) (C10 H8 N2) (H2 O)], 2H2 O'
_chemical_formula_weight     459.76
_chemical_melting_point     ?
_symmetry_cell_setting     Orthorhombic
_symmetry_space_group_name_H-M     'P b c a'
_symmetry_space_group_name_hall     '-P 2ac 2ab'
loop_
    _symmetry_equiv_pos_as_xyz
    'x, y, z'
    '-x+1/2, -y, z+1/2'
    'x+1/2, -y+1/2, -z'
    '-x, y+1/2, -z+1/2'
    '-x, -y, -z'
    'x-1/2, y, -z-1/2'
    '-x-1/2, y-1/2, z'
    'x, -y-1/2, z-1/2'
_cell_length_a     15.9978(10)
_cell_length_b     14.5647(9)
_cell_length_c     16.5889(10)
_cell_angle_alpha     90.00
_cell_angle_beta     90.00
_cell_angle_gamma     90.00
_cell_volume     3865.3(4)
_cell_formula_units_Z     8
_cell_measurement_reflns_used     4757
_cell_measurement_theta_min     2.25
_cell_measurement_theta_max     28.26
_cell_measurement_temperature     293(2)
_exptl_crystal_description     Prism
_exptl_crystal_colour     Colorless
_exptl_crystal_size_max     0.15
_exptl_crystal_size_mid     0.10
_exptl_crystal_size_min     0.06
_exptl_crystal_density_diffrn     1.580
_exptl_crystal_density_meas     ?
_exptl_crystal_density_method     'not measured'
_exptl_crystal_F_000     1888
_exptl_absorpt_coefficient_mu     1.421
_exptl_absorpt_correction_type     multi-scan
_exptl_absorpt_process_details     '(SADABS; Sheldrick, 1996)'
_exptl_absorpt_correction_T_min     0.843
_exptl_absorpt_correction_T_max     0.918
_exptl_special_details
;
;
_diffrn_ambient_temperature     293(2)
_diffrn_radiation_type     MoK\a
_diffrn_radiation_wavelength     0.71073
_diffrn_radiation_source     'fine-focus sealed tube'
_diffrn_radiation_monochromator     graphite
_diffrn_measurement_device_type     'Bruker SMART CCD'
_diffrn_measurement_method     '\f and \w'
_diffrn_detector_area_resol_mean     ?
_diffrn_reflns_number     23919
_diffrn_reflns_av_R_equivalents     0.0452
_diffrn_reflns_av_sigmaI/netI     0.0373
_diffrn_reflns_theta_min     2.25
_diffrn_reflns_theta_max     28.26
_diffrn_reflns_theta_full     28.26
_diffrn_measured_fraction_theta_max     0.994
_diffrn_measured_fraction_theta_full     0.994
_diffrn_reflns_limit_h_min     -20
_diffrn_reflns_limit_h_max     21
_diffrn_reflns_limit_k_min     -19
_diffrn_reflns_limit_k_max     19
_diffrn_reflns_limit_l_min     -13
_diffrn_reflns_limit_l_max     21
_diffrn_standards_number     0
_diffrn_standards_interval_count     ?
_diffrn_standards_interval_time     ?
_diffrn_standards_decay_%     ?
_refine_special_details
;
Refinement of <i>F</i>^2^ against ALL reflections. The weighted <i>R</i>-factor
<i>wR</i> and goodness of fit <i>S</i> are based on <i>F</i>^2^, conventional
<i>R</i>-factors <i>R</i> are based on <i>F</i>, with <i>F</i> set to zero for
negative <i>F</i>^2^. The threshold expression of <i>F</i>^2^ >
\s(<i>F</i>^2^) is used only for calculating <i>R</i>-factors(gt) <i>etc</i>.
and is not relevant to the choice of reflections for refinement.
<i>R</i>-factors based on <i>F</i>^2^ are statistically about twice as large
as those based on <i>F</i>, and <i>R</i>- factors based on ALL data will be
even larger.
;
_reflns_number_total     4752
_reflns_number_gt     3107
_reflns_threshold_expression     I>2\s(I)
_refine_ls_structure_factor_coef     Fsqd
_refine_ls_matrix_type     full
_refine_ls_R_factor_all     0.0671
_refine_ls_R_factor_gt     0.0349
_refine_ls_wR_factor_gt     0.0814
_refine_ls_wR_factor_ref     0.0938
_refine_ls_goodness_of_fit_ref     1.005
_refine_ls_restrained_S_all     1.005
_refine_ls_number_reflns     4752
_refine_ls_number_parameters     273
_refine_ls_number_restraints     1
_refine_ls_hydrogen_treatment     constr
_refine_ls_weighting_scheme     calc
_refine_ls_weighting_details
         'calc w=1/[\s^2^(Fo^2^)+(0.0445P)^2^+0.5447P] where P=(Fo^2^+2Fc^2^)/3'
_atom_sites_solution_hydrogens     geom
_atom_sites_solution_primary     direct
_atom_sites_solution_secondary     difmap
_refine_ls_shift/su_max     0.013
_refine_ls_shift/su_mean     0.001
_refine_diff_density_max     0.288
_refine_diff_density_min     -0.392
_refine_ls_extinction_method     'SHELXTL (Sheldrick, 2008)'
_refine_ls_extinction_coef     0.0056(3)
_refine_ls_extinction_expression
                                  'Fc^*^=kFc[1+0.001xFc^2^\l^3^/sin(2\q)]^-1/4^'
loop_
    _atom_type_symbol
    _atom_type_description
    _atom_type_scat_dispersion_real
    _atom_type_scat_dispersion_imag
    _atom_type_scat_source
    'C' 'C' 0.0033 0.0016
                         'International Tables Vol C Tables 4.2.6.8 and 6.1.1.4'
    'H' 'H' 0.0000 0.0000
                         'International Tables Vol C Tables 4.2.6.8 and 6.1.1.4'
    'N' 'N' 0.0061 0.0033
                         'International Tables Vol C Tables 4.2.6.8 and 6.1.1.4'
    'O' 'O' 0.0106 0.0060
                         'International Tables Vol C Tables 4.2.6.8 and 6.1.1.4'
    'S' 'S' 0.1246 0.1234
                         'International Tables Vol C Tables 4.2.6.8 and 6.1.1.4'
    'Zn' 'Zn' 0.2839 1.4301
                         'International Tables Vol C Tables 4.2.6.8 and 6.1.1.4'
_computing_data_collection     'SMART (Bruker, 1997)'
_computing_cell_refinement     'SAINT (Bruker, 1997)'
_computing_data_reduction     'SAINT (Bruker, 1997)'
_computing_structure_solution     'SHELXTL (Sheldrick, 2008)'
_computing_structure_refinement     'SHELXTL (Sheldrick, 2008)'
_computing_molecular_graphics     'SHELXTL (Sheldrick, 2008)'
_computing_publication_material     'SHELXTL (Sheldrick, 2008)'
loop_
    _atom_site_type_symbol
    _atom_site_label
    _atom_site_fract_x
    _atom_site_fract_y
    _atom_site_fract_z
    _atom_site_U_iso_or_equiv
    _atom_site_adp_type
    _atom_site_calc_flag
    _atom_site_refinement_flags
    _atom_site_occupancy
    _atom_site_disorder_assembly
    _atom_site_disorder_group
    Zn Zn1 0.006504(15) 0.702960(16) 0.153476(15) 0.03795(11) Uani d . 1 . .
    S S1A 0.1680(2) 0.8323(2) -0.04031(12) 0.0838(10) Uani d P 0.701(5) A 1
    C C6A 0.1110(9) 0.9380(17) -0.0371(9) 0.086(5) Uani d PD 0.701(5) A 1
    H H6AA 0.0975 0.9781 -0.0788 0.103 Uiso calc PR 0.701(5) A 1
    S S1B 0.1113(9) 0.9171(14) -0.0430(7) 0.104(4) Uani d P 0.299(5) A 2
    C C6B 0.1633(18) 0.8181(18) -0.0295(10) 0.100(11) Uani d PD 0.299(5) A 2
    H H6BA 0.1852 0.7779 -0.0676 0.120 Uiso calc PR 0.299(5) A 2
    O O1 0.11079(10) 0.71831(9) 0.21860(10) 0.0469(4) Uani d . 1 . .
    O O2 0.21138(11) 0.80238(11) 0.27006(12) 0.0647(5) Uani d . 1 . .
    O O3 -0.03265(9) 0.82628(10) 0.19487(10) 0.0453(4) Uani d . 1 . .
    O O4 -0.00902(9) 0.96587(11) 0.23639(12) 0.0595(5) Uani d . 1 . .
    O O5 -0.06263(9) 0.61837(11) 0.21667(11) 0.0582(5) Uani d . 1 . .
    H H18 -0.1147 0.6295 0.2189 0.087 Uiso d R 1 . .
    H H19 -0.0547 0.5646 0.2351 0.087 Uiso d R 1 . .
    N N1 0.06793(11) 0.61120(12) 0.07465(11) 0.0416(4) Uani d . 1 . .
    N N2 -0.05051(12) 0.73028(13) 0.04201(13) 0.0491(5) Uani d . 1 . .
    C C1 0.01571(12) 0.89209(14) 0.20888(13) 0.0376(5) Uani d . 1 . .
    C C2 0.14652(14) 0.79424(14) 0.23075(14) 0.0406(5) Uani d . 1 . .
    C C3 0.10954(12) 0.88032(14) 0.19092(13) 0.0375(5) Uani d . 1 . .
    H H3 0.1390 0.9340 0.2123 0.045 Uiso calc R 1 . .
    C C4 0.12234(12) 0.87804(15) 0.10066(14) 0.0426(5) Uani d . 1 A .
    C C5 0.09144(18) 0.9444(2) 0.04875(19) 0.0722(8) Uani d D 1 . .
    H H5 0.0695 1.0000 0.0670 0.087 Uiso d R 1 A .
    C C7 0.16463(17) 0.81237(18) 0.05892(17) 0.0561(7) Uani d D 1 . .
    H H7 0.1929 0.7608 0.0830 0.067 Uiso d R 1 A .
    C C8 0.12881(14) 0.55364(16) 0.09565(16) 0.0515(6) Uani d . 1 . .
    H H8 0.1428 0.5489 0.1499 0.062 Uiso calc R 1 . .
    C C9 0.17174(16) 0.50113(19) 0.04116(19) 0.0639(7) Uani d . 1 . .
    H H9 0.2145 0.4623 0.0578 0.077 Uiso calc R 1 . .
    C C10 0.14997(19) 0.5074(2) -0.0387(2) 0.0747(9) Uani d . 1 . .
    H H10 0.1778 0.4723 -0.0771 0.090 Uiso calc R 1 . .
    C C11 0.08674(18) 0.5659(2) -0.06165(17) 0.0659(7) Uani d . 1 . .
    H H11 0.0713 0.5706 -0.1156 0.079 Uiso calc R 1 . .
    C C12 0.04632(14) 0.61766(16) -0.00342(14) 0.0455(6) Uani d . 1 . .
    C C13 -0.02145(15) 0.68297(17) -0.02135(15) 0.0478(6) Uani d . 1 . .
    C C14 -0.05387(19) 0.6973(2) -0.09774(17) 0.0738(9) Uani d . 1 . .
    H H14 -0.0336 0.6638 -0.1413 0.089 Uiso calc R 1 . .
    C C15 -0.1155(2) 0.7605(3) -0.1090(2) 0.0865(10) Uani d . 1 . .
    H H15 -0.1378 0.7699 -0.1601 0.104 Uiso calc R 1 . .
    C C16 -0.1442(2) 0.8096(2) -0.0452(2) 0.0820(10) Uani d . 1 . .
    H H16 -0.1855 0.8539 -0.0520 0.098 Uiso calc R 1 . .
    C C17 -0.11076(18) 0.79227(18) 0.0303(2) 0.0716(9) Uani d . 1 . .
    H H17 -0.1310 0.8249 0.0744 0.086 Uiso calc R 1 . .
    O O6 0.30803(11) 0.96079(13) 0.28178(15) 0.0902(7) Uani d . 1 . .
    H H20 0.2790 0.9120 0.2835 0.135 Uiso d R 1 . .
    H H21 0.3574 0.9424 0.2919 0.135 Uiso d R 1 . .
    O O7 0.27699(11) 0.62083(13) 0.27671(16) 0.0973(8) Uani d . 1 . .
    H H22 0.2451 0.6675 0.2774 0.146 Uiso d R 1 . .
    H H23 0.2433 0.5767 0.2851 0.146 Uiso d R 1 . .
loop_
    _atom_site_aniso_label
    _atom_site_aniso_U_11
    _atom_site_aniso_U_22
    _atom_site_aniso_U_33
    _atom_site_aniso_U_12
    _atom_site_aniso_U_13
    _atom_site_aniso_U_23
    Zn1 0.03884(16) 0.03100(15) 0.04402(17) -0.00086(10) -0.00143(11)
                                                                    -0.00347(11)
    S1A 0.0931(16) 0.102(2) 0.0563(9) -0.0365(14) 0.0254(9) -0.0082(10)
    C6A 0.053(5) 0.109(11) 0.096(9) 0.016(5) 0.005(5) 0.048(7)
    S1B 0.113(6) 0.124(8) 0.076(4) -0.004(4) 0.021(3) 0.031(3)
    C6B 0.078(12) 0.041(8) 0.18(3) -0.002(8) 0.059(12) 0.034(10)
    O1 0.0499(9) 0.0316(8) 0.0592(10) 0.0009(7) -0.0149(8) 0.0001(7)
    O2 0.0510(10) 0.0531(11) 0.0899(14) -0.0023(8) -0.0338(10) 0.0044(9)
    O3 0.0337(8) 0.0366(9) 0.0655(11) -0.0017(7) 0.0039(8) -0.0123(8)
    O4 0.0452(9) 0.0363(9) 0.0968(14) 0.0014(7) 0.0116(9) -0.0224(9)
    O5 0.0435(9) 0.0411(9) 0.0899(13) 0.0012(7) 0.0131(9) 0.0187(9)
    N1 0.0401(10) 0.0402(10) 0.0446(11) -0.0004(8) 0.0010(8) -0.0022(9)
    N2 0.0494(12) 0.0404(11) 0.0574(13) 0.0018(9) -0.0142(10) 0.0001(10)
    C1 0.0366(11) 0.0317(11) 0.0444(13) 0.0000(9) 0.0015(9) -0.0017(10)
    C2 0.0382(12) 0.0396(12) 0.0442(13) 0.0046(10) -0.0028(10) -0.0005(10)
    C3 0.0322(11) 0.0307(11) 0.0497(13) -0.0019(9) -0.0042(10) -0.0026(10)
    C4 0.0318(11) 0.0440(13) 0.0518(14) -0.0058(9) 0.0033(10) 0.0081(11)
    C5 0.0660(17) 0.077(2) 0.073(2) 0.0156(15) 0.0104(15) 0.0262(16)
    C7 0.0586(16) 0.0536(16) 0.0560(17) -0.0071(12) 0.0175(13) -0.0004(13)
    C8 0.0479(13) 0.0487(14) 0.0579(16) 0.0061(11) -0.0070(12) -0.0047(12)
    C9 0.0522(15) 0.0572(17) 0.082(2) 0.0089(12) 0.0002(15) -0.0139(15)
    C10 0.0691(19) 0.080(2) 0.075(2) 0.0102(16) 0.0159(17) -0.0264(17)
    C11 0.0748(18) 0.078(2) 0.0450(15) -0.0004(16) 0.0044(13) -0.0155(14)
    C12 0.0455(13) 0.0467(14) 0.0441(14) -0.0095(11) 0.0024(11) -0.0032(11)
    C13 0.0495(13) 0.0500(15) 0.0439(14) -0.0112(11) -0.0053(11) 0.0067(11)
    C14 0.0690(19) 0.104(2) 0.0487(17) -0.0068(17) -0.0068(15) 0.0143(16)
    C15 0.081(2) 0.101(3) 0.077(2) -0.011(2) -0.0295(19) 0.034(2)
    C16 0.070(2) 0.063(2) 0.113(3) 0.0004(15) -0.042(2) 0.0220(19)
    C17 0.0668(18) 0.0556(17) 0.092(2) 0.0114(14) -0.0271(17) -0.0064(15)
    O6 0.0429(11) 0.0615(12) 0.166(2) 0.0055(9) -0.0057(12) -0.0011(13)
    O7 0.0408(10) 0.0598(13) 0.191(2) 0.0105(9) -0.0077(13) 0.0120(14)
_geom_special_details
;
All e.s.d.'s (except the e.s.d. in the dihedral angle between two l.s. planes)
are estimated using the full covariance matrix. The cell e.s.d.'s are taken
into account individually in the estimation of e.s.d.'s in distances, angles
and torsion angles; correlations between e.s.d.'s in cell parameters are only
used when they are defined by crystal symmetry. An approximate (isotropic)
treatment of cell e.s.d.'s is used for estimating e.s.d.'s involving l.s.
planes.
;
loop_
    _geom_bond_atom_site_label_1
    _geom_bond_atom_site_label_2
    _geom_bond_site_symmetry_2
    _geom_bond_distance
    _geom_bond_publ_flag
    Zn1 O1 . 2.0001(15) y
    Zn1 O3 . 2.0224(15) y
    Zn1 O5 . 1.9596(15) y
    Zn1 N1 . 2.1123(18) y
    Zn1 N2 . 2.100(2) y
    S1A C7 . 1.672(3) ?
    S1A C6A . 1.79(2) ?
    C6A C5 . 1.461(16) ?
    C6A H6AA . 0.9300 ?
    S1B C6B . 1.68(3) ?
    S1B C5 . 1.606(14) ?
    C6B C7 . 1.469(17) ?
    C6B H6BA . 0.9300 ?
    O1 C2 . 1.261(2) ?
    O2 C2 . 1.231(3) ?
    O3 C1 . 1.254(2) ?
    O4 C1 . 1.233(2) ?
    O5 H18 . 0.8499 ?
    O5 H19 . 0.8500 ?
    N1 C8 . 1.331(3) ?
    N1 C12 . 1.344(3) ?
    N2 C17 . 1.335(3) ?
    N2 C13 . 1.340(3) ?
    C1 C3 . 1.540(3) ?
    C2 C3 . 1.536(3) ?
    C3 C4 . 1.512(3) ?
    C3 H3 . 0.9800 ?
    C4 C7 . 1.361(3) ?
    C4 C5 . 1.386(3) ?
    C5 H5 . 0.9317 ?
    C7 H7 . 0.9630 ?
    C8 C9 . 1.369(3) ?
    C8 H8 . 0.9300 ?
    C9 C10 . 1.373(4) ?
    C9 H9 . 0.9300 ?
    C10 C11 . 1.376(4) ?
    C10 H10 . 0.9300 ?
    C11 C12 . 1.385(3) ?
    C11 H11 . 0.9300 ?
    C12 C13 . 1.473(3) ?
    C13 C14 . 1.385(3) ?
    C14 C15 . 1.361(4) ?
    C14 H14 . 0.9300 ?
    C15 C16 . 1.358(5) ?
    C15 H15 . 0.9300 ?
    C16 C17 . 1.385(4) ?
    C16 H16 . 0.9300 ?
    C17 H17 . 0.9300 ?
    O6 H20 . 0.8499 ?
    O6 H21 . 0.8501 ?
    O7 H22 . 0.8500 ?
    O7 H23 . 0.8501 ?
loop_
    _geom_angle_atom_site_label_1
    _geom_angle_atom_site_label_2
    _geom_angle_atom_site_label_3
    _geom_angle_site_symmetry_1
    _geom_angle_site_symmetry_3
    _geom_angle
    _geom_angle_publ_flag
    O5 Zn1 O1 . . 104.60(7) ?
    O5 Zn1 O3 . . 101.65(6) ?
    O1 Zn1 O3 . . 88.61(6) ?
    O5 Zn1 N2 . . 110.18(7) ?
    O1 Zn1 N2 . . 144.76(7) ?
    O3 Zn1 N2 . . 89.78(7) ?
    O5 Zn1 N1 . . 101.30(7) ?
    O1 Zn1 N1 . . 90.98(7) ?
    O3 Zn1 N1 . . 156.38(7) ?
    N2 Zn1 N1 . . 77.11(7) ?
    C7 S1A C6A . . 95.9(5) ?
    C5 C6A S1A . . 101.1(10) ?
    C5 C6A H6AA . . 129.4 ?
    S1A C6A H6AA . . 129.4 ?
    C6B S1B C5 . . 100.6(10) ?
    S1B C6B C7 . . 100.9(15) ?
    S1B C6B H6BA . . 129.5 ?
    C7 C6B H6BA . . 129.5 ?
    C2 O1 Zn1 . . 124.22(14) ?
    C1 O3 Zn1 . . 123.42(13) ?
    Zn1 O5 H18 . . 117.2 ?
    Zn1 O5 H19 . . 133.4 ?
    H18 O5 H19 . . 107.9 ?
    C8 N1 C12 . . 119.0(2) ?
    C8 N1 Zn1 . . 125.22(16) ?
    C12 N1 Zn1 . . 115.63(15) ?
    C17 N2 C13 . . 119.0(2) ?
    C17 N2 Zn1 . . 124.7(2) ?
    C13 N2 Zn1 . . 116.26(16) ?
    O4 C1 O3 . . 122.49(19) ?
    O4 C1 C3 . . 118.79(18) ?
    O3 C1 C3 . . 118.73(18) ?
    O2 C2 O1 . . 123.4(2) ?
    O2 C2 C3 . . 118.29(19) ?
    O1 C2 C3 . . 118.20(19) ?
    C4 C3 C2 . . 110.86(17) ?
    C4 C3 C1 . . 109.04(17) ?
    C2 C3 C1 . . 112.53(17) ?
    C4 C3 H3 . . 108.1 ?
    C2 C3 H3 . . 108.1 ?
    C1 C3 H3 . . 108.1 ?
    C7 C4 C5 . . 110.6(2) ?
    C7 C4 C3 . . 125.9(2) ?
    C5 C4 C3 . . 123.5(2) ?
    C4 C5 C6A . . 119.0(9) ?
    C4 C5 S1B . . 110.2(6) ?
    C6A C5 S1B . . 10.7(17) ?
    C4 C5 H5 . . 122.6 ?
    C6A C5 H5 . . 116.9 ?
    S1B C5 H5 . . 126.7 ?
    C4 C7 S1A . . 113.3(2) ?
    C4 C7 C6B . . 117.4(11) ?
    S1A C7 C6B . . 7.3(11) ?
    C4 C7 H7 . . 124.8 ?
    S1A C7 H7 . . 121.8 ?
    C6B C7 H7 . . 117.7 ?
    N1 C8 C9 . . 123.1(2) ?
    N1 C8 H8 . . 118.5 ?
    C9 C8 H8 . . 118.5 ?
    C8 C9 C10 . . 118.2(3) ?
    C8 C9 H9 . . 120.9 ?
    C10 C9 H9 . . 120.9 ?
    C9 C10 C11 . . 119.7(3) ?
    C9 C10 H10 . . 120.2 ?
    C11 C10 H10 . . 120.2 ?
    C10 C11 C12 . . 119.1(3) ?
    C10 C11 H11 . . 120.4 ?
    C12 C11 H11 . . 120.4 ?
    N1 C12 C11 . . 120.9(2) ?
    N1 C12 C13 . . 115.4(2) ?
    C11 C12 C13 . . 123.7(2) ?
    N2 C13 C14 . . 120.7(2) ?
    N2 C13 C12 . . 115.4(2) ?
    C14 C13 C12 . . 123.9(3) ?
    C15 C14 C13 . . 119.9(3) ?
    C15 C14 H14 . . 120.0 ?
    C13 C14 H14 . . 120.0 ?
    C16 C15 C14 . . 119.6(3) ?
    C16 C15 H15 . . 120.2 ?
    C14 C15 H15 . . 120.2 ?
    C15 C16 C17 . . 118.6(3) ?
    C15 C16 H16 . . 120.7 ?
    C17 C16 H16 . . 120.7 ?
    N2 C17 C16 . . 122.2(3) ?
    N2 C17 H17 . . 118.9 ?
    C16 C17 H17 . . 118.9 ?
    H20 O6 H21 . . 103.8 ?
    H22 O7 H23 . . 102.8 ?
loop_
    _geom_torsion_atom_site_label_1
    _geom_torsion_atom_site_label_2
    _geom_torsion_atom_site_label_3
    _geom_torsion_atom_site_label_4
    _geom_torsion_site_symmetry_1
    _geom_torsion_site_symmetry_2
    _geom_torsion_site_symmetry_3
    _geom_torsion_site_symmetry_4
    _geom_torsion
    _geom_torsion_publ_flag
    C7 S1A C6A C5 . . . . -2.2(10) ?
    C5 S1B C6B C7 . . . . -1.9(17) ?
    O5 Zn1 O1 C2 . . . . -136.45(18) ?
    O3 Zn1 O1 C2 . . . . -34.78(18) ?
    N2 Zn1 O1 C2 . . . . 52.9(2) ?
    N1 Zn1 O1 C2 . . . . 121.60(18) ?
    O5 Zn1 O3 C1 . . . . 139.19(18) ?
    O1 Zn1 O3 C1 . . . . 34.56(18) ?
    N2 Zn1 O3 C1 . . . . -110.24(19) ?
    N1 Zn1 O3 C1 . . . . -54.7(3) ?
    O5 Zn1 N1 C8 . . . . -72.87(18) ?
    O1 Zn1 N1 C8 . . . . 32.23(18) ?
    O3 Zn1 N1 C8 . . . . 121.0(2) ?
    N2 Zn1 N1 C8 . . . . 178.76(19) ?
    O5 Zn1 N1 C12 . . . . 111.89(16) ?
    O1 Zn1 N1 C12 . . . . -143.01(15) ?
    O3 Zn1 N1 C12 . . . . -54.3(2) ?
    N2 Zn1 N1 C12 . . . . 3.51(15) ?
    O5 Zn1 N2 C17 . . . . 82.5(2) ?
    O1 Zn1 N2 C17 . . . . -107.2(2) ?
    O3 Zn1 N2 C17 . . . . -19.9(2) ?
    N1 Zn1 N2 C17 . . . . 179.9(2) ?
    O5 Zn1 N2 C13 . . . . -99.53(17) ?
    O1 Zn1 N2 C13 . . . . 70.9(2) ?
    O3 Zn1 N2 C13 . . . . 158.13(17) ?
    N1 Zn1 N2 C13 . . . . -2.06(16) ?
    Zn1 O3 C1 O4 . . . . -177.78(18) ?
    Zn1 O3 C1 C3 . . . . 2.3(3) ?
    Zn1 O1 C2 O2 . . . . -178.94(18) ?
    Zn1 O1 C2 C3 . . . . -2.1(3) ?
    O2 C2 C3 C4 . . . . 107.2(2) ?
    O1 C2 C3 C4 . . . . -69.8(2) ?
    O2 C2 C3 C1 . . . . -130.3(2) ?
    O1 C2 C3 C1 . . . . 52.6(3) ?
    O4 C1 C3 C4 . . . . -109.2(2) ?
    O3 C1 C3 C4 . . . . 70.7(2) ?
    O4 C1 C3 C2 . . . . 127.4(2) ?
    O3 C1 C3 C2 . . . . -52.7(3) ?
    C2 C3 C4 C7 . . . . -3.5(3) ?
    C1 C3 C4 C7 . . . . -127.9(2) ?
    C2 C3 C4 C5 . . . . 176.4(2) ?
    C1 C3 C4 C5 . . . . 52.0(3) ?
    C7 C4 C5 C6A . . . . -3.1(10) ?
    C3 C4 C5 C6A . . . . 177.0(9) ?
    C7 C4 C5 S1B . . . . 3.7(7) ?
    C3 C4 C5 S1B . . . . -176.2(7) ?
    S1A C6A C5 C4 . . . . 3.4(13) ?
    S1A C6A C5 S1B . . . . -33(5) ?
    C6B S1B C5 C4 . . . . -0.9(14) ?
    C6B S1B C5 C6A . . . . 145(6) ?
    C5 C4 C7 S1A . . . . 1.1(3) ?
    C3 C4 C7 S1A . . . . -179.0(2) ?
    C5 C4 C7 C6B . . . . -5.5(12) ?
    C3 C4 C7 C6B . . . . 174.4(12) ?
    C6A S1A C7 C4 . . . . 0.8(7) ?
    C6A S1A C7 C6B . . . . 127(10) ?
    S1B C6B C7 C4 . . . . 4.5(18) ?
    S1B C6B C7 S1A . . . . -52(9) ?
    C12 N1 C8 C9 . . . . 1.0(3) ?
    Zn1 N1 C8 C9 . . . . -174.14(18) ?
    N1 C8 C9 C10 . . . . -0.9(4) ?
    C8 C9 C10 C11 . . . . 0.4(4) ?
    C9 C10 C11 C12 . . . . 0.2(4) ?
    C8 N1 C12 C11 . . . . -0.4(3) ?
    Zn1 N1 C12 C11 . . . . 175.18(18) ?
    C8 N1 C12 C13 . . . . -179.9(2) ?
    Zn1 N1 C12 C13 . . . . -4.4(2) ?
    C10 C11 C12 N1 . . . . -0.2(4) ?
    C10 C11 C12 C13 . . . . 179.4(2) ?
    C17 N2 C13 C14 . . . . -0.7(4) ?
    Zn1 N2 C13 C14 . . . . -178.78(19) ?
    C17 N2 C13 C12 . . . . 178.6(2) ?
    Zn1 N2 C13 C12 . . . . 0.5(3) ?
    N1 C12 C13 N2 . . . . 2.6(3) ?
    C11 C12 C13 N2 . . . . -176.9(2) ?
    N1 C12 C13 C14 . . . . -178.2(2) ?
    C11 C12 C13 C14 . . . . 2.3(4) ?
    N2 C13 C14 C15 . . . . 0.5(4) ?
    C12 C13 C14 C15 . . . . -178.7(3) ?
    C13 C14 C15 C16 . . . . 0.6(5) ?
    C14 C15 C16 C17 . . . . -1.4(5) ?
    C13 N2 C17 C16 . . . . -0.2(4) ?
    Zn1 N2 C17 C16 . . . . 177.8(2) ?
    C15 C16 C17 N2 . . . . 1.2(5) ?
loop_
    _geom_hbond_atom_site_label_D
    _geom_hbond_atom_site_label_H
    _geom_hbond_atom_site_label_A
    _geom_hbond_site_symmetry_A
    _geom_hbond_distance_DH
    _geom_hbond_distance_HA
    _geom_hbond_distance_DA
    _geom_hbond_angle_DHA
    O5 H18 O7 6_556 0.85 1.74 2.568(2) 164.8
    O5 H19 O4 4_545 0.85 1.83 2.618(2) 154.5
    O6 H20 O2 . 0.85 1.94 2.784(2) 171.5
    O6 H21 O4 6_656 0.85 2.22 2.943(2) 143.6
    O6 H21 O3 6_656 0.85 2.45 3.238(2) 154.4
    O7 H22 O2 . 0.85 2.04 2.847(3) 158.0
    O7 H22 O1 . 0.85 2.47 3.165(2) 139.1
    O7 H23 O6 7_655 0.85 1.88 2.700(3) 162.1
data_global
_journal_date_recd_electronic     2009-10-23
_journal_date_accepted     2009-11-10
_journal_name_full     'Acta Crystallographica, Section E'
_journal_year     2009
_journal_volume     65
_journal_issue     12
_journal_page_first     m1604
_journal_page_last     m1605
_journal_paper_category     QM
_journal_coeditor_code     XU2654
_publ_contact_author_name     'Feng Fu'
_publ_contact_author_address
;
Department of Chemistry and Chemical Engineering, Shaanxi Key Laboratory of
Chemical Reaction Engineering, Yan'an University, Yan'an, Shaanxi,716000, China
;
_publ_contact_author_email     'chemfufeng@126.com'
_publ_contact_author_fax     '86-911-2332284'
_publ_contact_author_phone     '86-911-2332284'
_publ_section_title
;\
Aqua(2,2'-bipyridine-\k^2^<i>N</i>,<i>N</i>')[2-(3-thienyl)malonato-\
\k^2^<i>O</i>,<i>O</i>']zinc(II) dihydrate
;
loop_
    _publ_author_name
    _publ_author_footnote
    _publ_author_address
    'Meng, Cai-Xia' .
;
Department of Chemistry and Chemical Engineering,
Shaanxi Key Laboratory of Chemical Reaction Engineering,
Yan'an University,
Yan'an 716000,
People's Republic of China
;
    'Zheng, Xue-Gang' .
;
Lanzhou Institute of Biological Products,
Lanzhou 730046,
People's Republic of China
;
    'Fu, Feng' .
;
Department of Chemistry and Chemical Engineering,
Shaanxi Key Laboratory of Chemical Reaction Engineering,
Yan'an University,
Yan'an 716000,
People's Republic of China
;
    'Zhang, Xiao-Ning' .
;
Department of Chemistry and Chemical Engineering,
Shaanxi Key Laboratory of Chemical Reaction Engineering,
Yan'an University,
Yan'an 716000,
People's Republic of China
;
    'Zhang, Peng' .
;
Department of Chemistry and Chemical Engineering,
Shaanxi Key Laboratory of Chemical Reaction Engineering,
Yan'an University,
Yan'an 716000,
People's Republic of China
;
