# Supplementary material for: Aqua­(2,2′-bipyridine-κ2 N,N′)[2-(3-thien­yl)malonato-κ2 O,O′]zinc(II) dihydrate
Source: Acta Crystallogr Sect E Struct Rep Online. 2009 Nov 18;65(Pt 12):m1604–5. doi: 10.1107/S1600536809047448 (PMC2971794; doi:10.1107/S1600536809047448)
Supplement: Supplementary file 2 [file e-65-m1604-Isup2.hkl]

# 
# h,k,l, Fc-squared, Fo-squared, sigma(Fo-squared) and status flag 
# 
data_I
_shelx_title ' 123 in Pbca' 
_shelx_refln_list_code          4 
_shelx_F_calc_maximum      393.77 
_exptl_crystal_F_000      1888.00 
_reflns_d_resolution_high  0.7507 
 
loop_ 
 _symmetry_equiv_pos_as_xyz 
 'x, y, z' 
 '-x+1/2, -y, z+1/2' 
 'x+1/2, -y+1/2, -z' 
 '-x, y+1/2, -z+1/2' 
 '-x, -y, -z' 
 'x-1/2, y, -z-1/2' 
 '-x-1/2, y-1/2, z' 
 'x, -y-1/2, z-1/2' 
 
_cell_length_a    15.9978 
_cell_length_b    14.5647 
_cell_length_c    16.5889 
_cell_angle_alpha  90.000 
_cell_angle_beta   90.000 
_cell_angle_gamma  90.000 
 
_shelx_F_squared_multiplier     1.000 
 
loop_ 
 _refln_index_h 
 _refln_index_k 
 _refln_index_l 
 _refln_F_squared_calc 
 _refln_F_squared_meas 
 _refln_F_squared_sigma 
 _refln_observed_status 
   2   0   0   155054.19   136375.64   3499.76 o 
   4   0   0      824.73      762.80     25.89 o 
   6   0   0    48685.17    47647.04    830.93 o 
   8   0   0    22644.71    22751.28    355.16 o 
  10   0   0    13594.83    12745.27    212.84 o 
  12   0   0     1933.43     1859.51     59.88 o 
  14   0   0     2650.80     2718.11    168.71 o 
  16   0   0     2104.09     2170.23    140.22 o 
  18   0   0     3090.57     3446.49    192.16 o 
  20   0   0      249.88      156.34     86.20 o 
   2   1   0    21502.61    22736.11    419.22 o 
   4   1   0    17101.97    17301.47    189.18 o 
   6   1   0     7979.23     8871.59    102.93 o 
   8   1   0       31.58        6.07      7.22 o 
  10   1   0       81.57      101.31     11.45 o 
  12   1   0     3460.62     3256.95     60.22 o 
  14   1   0     2464.44     2542.64     63.03 o 
  16   1   0      936.55      964.00     52.66 o 
  18   1   0      636.70      687.13    174.06 o 
  20   1   0      989.54      958.99     87.09 o 
   0   2   0    78751.02    62672.34   1617.36 o 
   2   2   0    39202.55    39885.27    595.86 o 
   4   2   0    19872.03    19429.55    212.54 o 
   6   2   0    17376.61    16082.83    180.81 o 
   8   2   0    13064.37    12354.40    143.15 o 
  10   2   0     1695.16     1607.03     43.15 o 
  12   2   0      475.04      500.75     23.74 o 
  14   2   0     1153.23     1270.17     48.55 o 
  16   2   0      241.53      205.46     35.74 o 
  18   2   0     1083.45     1044.56     78.95 o 
  20   2   0      365.13      251.65     63.76 o 
   2   3   0    35574.31    35966.45    541.03 o 
   4   3   0    49683.32    52007.51    605.61 o 
   6   3   0    17812.89    18018.44    202.37 o 
   8   3   0       73.56       59.82      9.58 o 
  10   3   0       30.97       40.41     24.45 o 
  12   3   0       98.90      122.51     21.51 o 
  14   3   0     1386.34     1457.46     49.30 o 
  16   3   0      983.58      970.22     54.75 o 
  18   3   0      150.14      132.60     50.48 o 
  20   3   0      114.34      276.28     98.86 o 
   0   4   0     1589.88     1330.66     55.42 o 
   2   4   0       56.27       93.02     12.59 o 
   4   4   0       16.95       22.02      6.59 o 
   6   4   0    20709.05    22357.19    231.09 o 
   8   4   0     4671.37     4973.03     69.73 o 
  10   4   0     4461.41     4196.91     70.26 o 
  12   4   0     1502.18     1483.01     47.26 o 
  14   4   0      131.89      111.98     23.74 o 
  16   4   0      295.04      292.31     34.81 o 
  18   4   0        4.93       13.99     43.14 o 
  20   4   0      401.38      280.41     97.70 o 
   2   5   0      154.46      147.00     13.84 o 
   4   5   0     6488.97     6710.56    101.20 o 
   6   5   0     1007.73      996.15     35.68 o 
   8   5   0     1892.51     1943.57     37.55 o 
  10   5   0     1197.83     1132.94     30.45 o 
  12   5   0       69.58       77.96     21.45 o 
  14   5   0      215.22      183.98     27.31 o 
  16   5   0       87.43      102.04     34.11 o 
  18   5   0       14.53       27.91     52.40 o 
   0   6   0     5152.74     5012.21    133.85 o 
   2   6   0      904.46      939.62     38.22 o 
   4   6   0     6025.76     6302.29     98.00 o 
   6   6   0    32630.99    32708.85    438.62 o 
   8   6   0       13.77       -7.76     10.82 o 
  10   6   0      235.68      248.04     21.28 o 
  12   6   0     1267.03     1344.05     48.09 o 
  14   6   0        6.64       22.71     25.96 o 
  16   6   0      233.03      209.93     38.48 o 
  18   6   0        2.72       -0.09     58.83 o 
  20   6   0        0.35       25.97     67.00 o 
   2   7   0       94.78       63.31     11.33 o 
   4   7   0     6310.50     6917.16    108.09 o 
   6   7   0      211.88      236.95     19.91 o 
   8   7   0      420.39      450.11     21.58 o 
  10   7   0      749.08      762.69     75.08 o 
  12   7   0     1296.37     1200.08     54.85 o 
  14   7   0      422.02      439.92     50.10 o 
  16   7   0        5.54      -27.83     40.24 o 
  18   7   0        2.16      -31.46     42.50 o 
   0   8   0    19683.12    18963.05    373.82 o 
   2   8   0     5970.11     5478.46     91.23 o 
   4   8   0     6304.50     6211.26    108.53 o 
   6   8   0    18098.18    18294.14    258.78 o 
   8   8   0     6041.96     6030.92    136.81 o 
  10   8   0     5253.67     4816.31    114.49 o 
  12   8   0     2640.29     2611.43     83.45 o 
  14   8   0      656.19      584.22    107.57 o 
  16   8   0       14.88       -1.89     38.39 o 
  18   8   0       38.20       81.01     47.16 o 
   2   9   0     2098.04     2015.45     46.51 o 
   4   9   0      742.11      786.45     32.23 o 
   6   9   0     3715.09     3723.35    130.77 o 
   8   9   0        4.88      -16.44     22.94 o 
  10   9   0      163.75      174.32     60.82 o 
  12   9   0      664.17      761.44     50.85 o 
  14   9   0      782.73      838.79    107.55 o 
  16   9   0      788.16      633.79     66.15 o 
  18   9   0      303.54      402.54     65.94 o 
   0  10   0    33478.00    31478.54    608.06 o 
   2  10   0    12289.46    11986.08    160.83 o 
   4  10   0     9778.85     9433.03    130.97 o 
   6  10   0     8303.77     8303.80    343.72 o 
   8  10   0     4873.48     4718.72    139.69 o 
  10  10   0     2225.34     2316.09     85.51 o 
  12  10   0     2392.35     2471.16    103.87 o 
  14  10   0     1833.83     2063.47    116.48 o 
  16  10   0      475.20      603.33     70.24 o 
  18  10   0      728.09      764.78    108.48 o 
   2  11   0      301.12      311.63     20.99 o 
   4  11   0      678.76      727.33     39.49 o 
   6  11   0      418.94      476.07     63.42 o 
   8  11   0     1110.46      959.58     67.27 o 
  10  11   0     2072.74     1876.72     73.45 o 
  12  11   0     1207.23     1085.60     61.88 o 
  14  11   0      186.32      125.51     39.72 o 
  16  11   0      311.70      328.30     78.13 o 
   0  12   0    25434.54    24014.75    419.31 o 
   2  12   0     8141.31     8177.87    138.14 o 
   4  12   0     4237.40     4041.89    125.35 o 
   6  12   0     1606.42     1598.20     85.76 o 
   8  12   0     5686.41     5520.35    185.92 o 
  10  12   0     4632.97     5056.55    136.50 o 
  12  12   0      252.24      351.31     46.61 o 
  14  12   0     1591.64     1750.13     82.38 o 
  16  12   0     1223.27     1104.81    126.47 o 
   2  13   0      761.18      818.78     42.64 o 
   4  13   0      795.91      746.36     57.77 o 
   6  13   0       18.28        6.05     29.65 o 
   8  13   0      215.59      319.63     84.04 o 
  10  13   0     1781.50     1605.33    108.95 o 
  12  13   0      545.99      548.18     53.57 o 
  14  13   0      120.86      139.62     44.48 o 
   0  14   0       14.04        4.26     28.94 o 
   2  14   0       70.80      -24.88     29.49 o 
   4  14   0       42.64       12.14     48.78 o 
   6  14   0      163.34      320.52     49.18 o 
   8  14   0     1239.94     1269.93     57.63 o 
  10  14   0      412.59      431.43     54.05 o 
  12  14   0      212.99      181.88     45.53 o 
  14  14   0      208.34      268.69     90.88 o 
   2  15   0       18.11       15.28     33.74 o 
   4  15   0        0.79       71.10     38.60 o 
   6  15   0      136.77      151.07     45.37 o 
   8  15   0       34.71       19.60     28.36 o 
  10  15   0       56.20       77.88     38.26 o 
  12  15   0        0.79       91.32     68.19 o 
   2  16   0       12.48       24.99     50.43 o 
   4  16   0       59.87       38.27     41.75 o 
   6  16   0       18.09       29.30     42.83 o 
   8  16   0       49.15       74.92     39.17 o 
  10  16   0       67.11       42.87     40.83 o 
  12  16   0       29.90       54.79     75.07 o 
   2  17   0        4.83      -24.83     38.43 o 
   4  17   0       50.53        2.16     45.25 o 
   6  17   0      115.18      112.29     50.86 o 
   8  17   0       23.30       17.01     39.00 o 
  10  17   0        0.42      -27.99     61.95 o 
   4  18   0      815.14      774.83     76.75 o 
   6  18   0      801.00      995.48     87.09 o 
   4  19   0        3.15        9.36     60.39 o 
   1   1   1     4333.21     4140.87     66.81 o 
   2   1   1      477.47      458.76      9.95 o 
   3   1   1     9880.81     9892.28     95.11 o 
   4   1   1     1307.86     1250.45     16.43 o 
   5   1   1     4906.58     4912.50     42.81 o 
   6   1   1      693.17      752.21     11.34 o 
   7   1   1      290.55      346.43      8.58 o 
   8   1   1     3600.93     3585.49     35.97 o 
   9   1   1     1322.18     1588.38     22.31 o 
  10   1   1        0.66       -5.40      5.98 o 
  11   1   1      111.78      117.50      9.81 o 
  12   1   1     2434.58     2299.20     32.17 o 
  13   1   1      955.16      988.12     23.06 o 
  14   1   1        0.86        1.67     13.14 o 
  15   1   1      461.19      472.27     36.77 o 
  16   1   1      178.62      144.89     26.55 o 
  17   1   1       34.75       10.38     26.71 o 
  18   1   1       94.44       92.50     42.45 o 
  19   1   1        1.22       -1.50     34.42 o 
  20   1   1       16.59       23.86     38.41 o 
  21   1   1       13.58       11.37     47.03 o 
   0   2   1      203.09      149.99     21.98 o 
   1   2   1     5359.40     5403.45     75.48 o 
   2   2   1      501.56      497.82     10.07 o 
   3   2   1      355.47      361.33      9.14 o 
   4   2   1     2978.80     3018.10     36.25 o 
   5   2   1     5799.29     5854.89     55.31 o 
   6   2   1      704.60      783.75     13.48 o 
   7   2   1       65.75       90.12      7.13 o 
   8   2   1      625.67      587.50     12.39 o 
   9   2   1       39.19       30.54      6.44 o 
  10   2   1       76.02       33.75      7.15 o 
  11   2   1       43.22       32.23     12.19 o 
  12   2   1     2420.26     2543.78     36.83 o 
  13   2   1      243.76      254.40     15.78 o 
  14   2   1     2417.10     2310.79     40.26 o 
  15   2   1      170.92      169.16     20.00 o 
  16   2   1      811.65      781.44     35.28 o 
  17   2   1      282.52      311.63     32.92 o 
  18   2   1      708.99      786.72     71.22 o 
  19   2   1       24.17      -14.52     33.20 o 
  20   2   1       19.96       20.25     48.53 o 
  21   2   1        4.92      -21.02     45.88 o 
   1   3   1     2265.67     2276.56     33.81 o 
   2   3   1     6165.32     6297.24     68.17 o 
   3   3   1   133716.70   132654.19   1192.10 o 
   4   3   1    19213.94    19921.74    178.59 o 
   5   3   1     3921.09     4076.09     39.80 o 
   6   3   1        9.62        8.18      4.69 o 
   7   3   1     2723.85     2980.81     33.35 o 
   8   3   1     4923.81     5152.01     51.82 o 
   9   3   1     6576.95     6149.07     60.92 o 
  10   3   1      174.54      168.30     10.33 o 
  11   3   1      804.84      746.02     19.74 o 
  12   3   1     1614.33     1734.61     32.52 o 
  13   3   1      361.55      342.54     17.73 o 
  14   3   1      945.23      926.51     39.65 o 
  15   3   1     1550.35     1623.66     55.60 o 
  16   3   1       43.41       73.59     20.39 o 
  17   3   1      160.53      168.51     26.57 o 
  18   3   1       63.63       55.25     46.99 o 
  19   3   1      122.40      135.87     46.05 o 
  20   3   1        9.18       17.80     84.34 o 
  21   3   1      145.27      195.43     98.86 o 
   0   4   1    19785.37    19299.97    323.62 o 
   1   4   1     1429.73     1497.81     22.09 o 
   2   4   1    26304.32    26074.71    281.91 o 
   3   4   1      495.99      591.41     19.49 o 
   4   4   1    12975.74    12298.27    109.33 o 
   5   4   1       25.80       33.85     10.25 o 
   6   4   1    18930.18    17939.84    156.45 o 
   7   4   1     7853.93     8285.04     79.29 o 
   8   4   1    13742.50    12881.84    108.57 o 
   9   4   1      504.00      507.57     16.76 o 
  10   4   1    17026.73    16608.73    144.67 o 
  11   4   1     4497.24     4618.22     57.60 o 
  12   4   1     8233.05     7866.14     88.44 o 
  13   4   1      323.39      349.84     27.08 o 
  14   4   1     1191.24     1266.56     39.81 o 
  15   4   1      275.35      291.24     21.94 o 
  16   4   1     2334.42     2442.84     86.91 o 
  17   4   1      110.45       59.54     26.66 o 
  18   4   1      657.63      701.61     43.54 o 
  19   4   1       36.51       33.57     47.36 o 
  20   4   1      348.05      382.13    105.13 o 
   1   5   1     8186.93     7818.86     85.88 o 
   2   5   1     7207.45     7841.94     86.02 o 
   3   5   1    17640.70    17528.80    181.18 o 
   4   5   1    13850.87    14564.73    134.94 o 
   5   5   1     9547.15     9182.32     81.84 o 
   6   5   1     3519.75     3257.93     37.72 o 
   7   5   1     9454.09     8967.80     85.93 o 
   8   5   1     1088.14     1136.67     27.69 o 
   9   5   1     8898.52     8613.22     81.83 o 
  10   5   1     4086.65     4184.36     51.37 o 
  11   5   1     2062.81     1936.78     32.99 o 
  12   5   1     4940.25     4967.32     64.88 o 
  13   5   1      447.11      483.93     28.40 o 
  14   5   1     1070.62     1106.99     46.01 o 
  15   5   1      578.83      611.45     29.94 o 
  16   5   1       56.34      101.69     25.80 o 
  17   5   1      348.84      411.80     49.51 o 
  18   5   1     1269.60     1310.48     83.48 o 
  19   5   1      169.35      170.58     56.02 o 
  20   5   1      552.57      653.81     76.12 o 
   0   6   1       89.51       71.12     13.69 o 
   1   6   1      978.00     1075.28     22.71 o 
   2   6   1    29799.08    28674.22    270.00 o 
   3   6   1       12.79        6.00      5.12 o 
   4   6   1      390.28      249.86      9.41 o 
   5   6   1     4707.77     5236.90     63.92 o 
   6   6   1     8428.79     7773.66     76.31 o 
   7   6   1     2532.64     2762.06     40.80 o 
   8   6   1    26659.47    26379.82    229.87 o 
   9   6   1     1724.90     1772.79     29.75 o 
  10   6   1     6933.15     6950.42     75.48 o 
  11   6   1     2848.19     2893.86     47.94 o 
  12   6   1     2243.07     2240.06     46.08 o 
  13   6   1      264.74      262.64     24.01 o 
  14   6   1       14.56        6.61     17.99 o 
  15   6   1      395.31      435.20     32.22 o 
  16   6   1     1265.99     1295.58     49.36 o 
  17   6   1      503.45      494.72     37.92 o 
  18   6   1      604.51      629.29     64.34 o 
  19   6   1      247.57      305.13     50.63 o 
  20   6   1      101.92      125.75     80.22 o 
   1   7   1     5604.39     5487.13     67.03 o 
   2   7   1     1457.84     1650.25     26.03 o 
   3   7   1    14784.23    14777.88    138.49 o 
   4   7   1     2213.90     2180.47     31.16 o 
   5   7   1     5023.45     5047.54     55.45 o 
   6   7   1       35.52       37.96      7.64 o 
   7   7   1     2154.44     2051.44     31.48 o 
   8   7   1       50.77       68.62     11.01 o 
   9   7   1     1667.25     1594.64     35.43 o 
  10   7   1     1872.95     1781.29     37.65 o 
  11   7   1      538.65      562.51     24.12 o 
  12   7   1     1447.95     1444.79     41.64 o 
  13   7   1      628.14      578.05     31.45 o 
  14   7   1       72.51       74.76     23.27 o 
  15   7   1      811.95      682.06     39.10 o 
  16   7   1       30.80       27.35     25.59 o 
  17   7   1      224.90      252.46     36.15 o 
  18   7   1      560.28      467.95     43.65 o 
  19   7   1       64.64      110.82     54.37 o 
   0   8   1    22904.35    22622.81    359.35 o 
   1   8   1      439.13      435.87     20.35 o 
   2   8   1    15627.85    15383.89    145.30 o 
   3   8   1      159.35      157.54      9.84 o 
   4   8   1     8426.28     8055.91     82.78 o 
   5   8   1      217.92      246.42     12.43 o 
   6   8   1     3712.73     3508.50     47.53 o 
   7   8   1        1.83       -3.16      9.90 o 
   8   8   1     2812.53     2825.01     48.25 o 
   9   8   1       24.29       18.70     14.00 o 
  10   8   1     3938.38     3818.92     62.94 o 
  11   8   1       10.89       -1.73     16.90 o 
  12   8   1     1113.84     1047.15     42.74 o 
  13   8   1      348.89      303.65     29.36 o 
  14   8   1      206.32      158.01     26.89 o 
  15   8   1      223.62      260.50     35.21 o 
  16   8   1      772.13      791.52     48.43 o 
  17   8   1       45.36       12.37     30.52 o 
  18   8   1      235.17      240.32     38.85 o 
  19   8   1      122.24       31.68     51.71 o 
   1   9   1     7336.24     7326.96     78.12 o 
   2   9   1     2033.31     2296.30     33.59 o 
   3   9   1      231.53      228.90     12.00 o 
   4   9   1       48.86       34.25      8.48 o 
   5   9   1     2620.74     2563.64     43.40 o 
   6   9   1     1189.17     1197.21     31.90 o 
   7   9   1        4.51       -1.32     10.37 o 
   8   9   1      215.35      223.33     22.75 o 
   9   9   1     1807.79     1657.34     75.05 o 
  10   9   1      499.79      404.04     27.20 o 
  11   9   1      201.95      221.02     24.10 o 
  12   9   1      133.72      137.12     23.07 o 
  13   9   1      556.90      509.53     35.61 o 
  14   9   1       70.86       63.13     25.00 o 
  15   9   1        1.63        7.93     28.09 o 
  16   9   1        8.38      -21.25     28.37 o 
  17   9   1       86.55       81.26     34.16 o 
  18   9   1        4.67        0.66     34.13 o 
   0  10   1     2044.28     1866.92     81.80 o 
   1  10   1      393.05      410.76     22.76 o 
   2  10   1      769.91      775.89     20.15 o 
   3  10   1        5.75        2.32      9.26 o 
   4  10   1      562.90      554.67     19.07 o 
   5  10   1      201.56      180.89     16.97 o 
   6  10   1      809.64      794.53     53.90 o 
   7  10   1      453.37      445.75     25.79 o 
   8  10   1      218.67      232.04     25.24 o 
   9  10   1       16.36        1.44     23.59 o 
  10  10   1      103.86       64.58     18.19 o 
  11  10   1       16.41       -1.35     19.13 o 
  12  10   1       27.68       23.33     20.94 o 
  13  10   1      338.08      294.16     32.34 o 
  14  10   1       32.56       52.50     26.84 o 
  15  10   1       10.91      -15.52     27.60 o 
  16  10   1       34.99      -12.20     38.70 o 
  17  10   1        0.13      -23.82     34.15 o 
  18  10   1       27.04       21.12     52.86 o 
   1  11   1       17.76       28.10     10.48 o 
   2  11   1        8.25        9.54     10.11 o 
   3  11   1       96.83      111.40     13.01 o 
   4  11   1      676.26      645.41     30.32 o 
   5  11   1        2.52       -7.19     14.18 o 
   6  11   1      218.86      282.93     37.45 o 
   7  11   1       53.09       48.57     18.18 o 
   8  11   1      112.61       67.09     20.47 o 
   9  11   1      370.22      331.61     29.16 o 
  10  11   1        4.97        3.63     17.41 o 
  11  11   1      122.00       90.28     22.89 o 
  12  11   1       46.19       32.39     23.30 o 
  13  11   1       11.92      -12.93     24.64 o 
  14  11   1        7.70       -1.66     26.21 o 
  15  11   1       19.22       39.26     29.73 o 
  16  11   1       24.44       63.54     35.14 o 
  17  11   1        0.01       -0.15     50.31 o 
   0  12   1      258.10      344.66     27.85 o 
   1  12   1        1.71      -10.99     10.99 o 
   2  12   1      208.09      191.00     15.95 o 
   3  12   1      173.17      165.63     16.90 o 
   4  12   1      501.20      487.45     28.77 o 
   5  12   1      429.36      423.68     37.45 o 
   6  12   1       10.04      -15.96     19.42 o 
   7  12   1       75.06       58.79     19.63 o 
   8  12   1        3.80        6.51     22.72 o 
   9  12   1        2.49      -14.66     20.43 o 
  10  12   1        8.03       -6.43     18.52 o 
  11  12   1       48.19       24.32     23.10 o 
  12  12   1      456.47      422.75     33.89 o 
  13  12   1       49.25       21.12     25.61 o 
  14  12   1      275.96      321.74     50.11 o 
  15  12   1       11.25       50.27     31.40 o 
  16  12   1      102.85       52.07     60.07 o 
   1  13   1      640.51      585.98     29.43 o 
   2  13   1      440.17      496.03     30.16 o 
   3  13   1     2550.95     2709.78     72.29 o 
   4  13   1       69.52       81.57     23.49 o 
   5  13   1      591.04      527.72     42.74 o 
   6  13   1      271.82      243.50     30.52 o 
   7  13   1       56.16       32.62     24.19 o 
   8  13   1      499.48      552.08     38.96 o 
   9  13   1      247.33      239.76     29.42 o 
  10  13   1        4.38        7.15     19.63 o 
  11  13   1       62.43       49.55     24.10 o 
  12  13   1      240.91      263.56     50.37 o 
  13  13   1      207.01      150.14     30.11 o 
  14  13   1       51.05       19.04     30.64 o 
  15  13   1      158.78      185.62     61.54 o 
   0  14   1     1309.44     1324.18     49.28 o 
   1  14   1       12.25       -4.62     14.15 o 
   2  14   1     3154.41     3183.06     64.06 o 
   3  14   1       86.73      122.39     34.54 o 
   4  14   1     3746.22     3858.37     91.83 o 
   5  14   1      118.91      117.03     31.78 o 
   6  14   1     1403.33     1276.55     54.95 o 
   7  14   1      229.84      169.24     33.18 o 
   8  14   1      701.14      660.40     42.08 o 
   9  14   1      113.63      103.21     27.39 o 
  10  14   1      317.84      391.03     33.70 o 
  11  14   1        2.30       10.15     24.74 o 
  12  14   1      658.22      627.24     41.42 o 
  13  14   1        3.13       19.29     28.17 o 
  14  14   1      508.57      462.96     69.87 o 
   1  15   1      970.18      997.08     38.42 o 
   2  15   1      237.50      237.49     31.93 o 
   3  15   1      675.98      671.36     42.95 o 
   4  15   1      188.35      162.26     32.90 o 
   5  15   1     1701.62     1768.41     68.92 o 
   6  15   1        4.87      -24.77     24.77 o 
   7  15   1      983.19     1088.37     50.65 o 
   8  15   1      122.24      111.80     28.85 o 
   9  15   1      340.73      339.46     31.12 o 
  10  15   1       43.46       35.36     26.38 o 
  11  15   1      431.76      493.75     48.44 o 
  12  15   1      147.53      141.81     54.55 o 
  13  15   1      210.22      448.63     71.91 o 
   0  16   1     1802.68     1772.19     90.95 o 
   1  16   1       38.46       44.33     30.30 o 
   2  16   1     3096.61     3221.48     85.89 o 
   3  16   1       10.10        1.75     27.42 o 
   4  16   1     2535.48     2649.33     79.57 o 
   5  16   1        0.65       12.52     26.46 o 
   6  16   1     2003.39     1912.92     61.62 o 
   7  16   1       51.10       12.90     26.66 o 
   8  16   1     1454.59     1502.50     59.66 o 
   9  16   1       52.10       -1.59     24.16 o 
  10  16   1     1345.22     1441.43     70.34 o 
  11  16   1      117.87      130.03     54.39 o 
   1  17   1      183.68       98.30     94.19 o 
   2  17   1       95.30       79.08     36.58 o 
   3  17   1      302.75      404.52     41.92 o 
   4  17   1      168.65      211.06     36.58 o 
   5  17   1      439.47      527.97     56.20 o 
   6  17   1       31.24        4.99     28.75 o 
   7  17   1      531.27      631.50     67.78 o 
   8  17   1        2.61        0.24     29.29 o 
   9  17   1      540.64      521.71    194.19 o 
  10  17   1      111.64      128.32     54.48 o 
   2  18   1      759.54     1080.42    116.76 o 
   3  18   1       45.36       42.08     37.60 o 
   4  18   1      219.88      344.56     42.42 o 
   5  18   1        3.39       -1.26     30.32 o 
   6  18   1      272.60      238.01     37.46 o 
   7  18   1        3.61       -5.57     34.74 o 
   3  19   1        6.78       19.82     70.67 o 
   4  19   1        3.68      -27.30     38.34 o 
   0   0   2      295.91      175.90     14.37 o 
   1   0   2     4417.44     4612.71     90.87 o 
   2   0   2      694.99      623.45     25.38 o 
   3   0   2    23278.21    23695.21    391.17 o 
   4   0   2   104750.98   104930.75   3043.79 o 
   5   0   2     1912.45     2126.62     28.61 o 
   6   0   2     1591.83     1540.91     24.04 o 
   7   0   2      561.71      685.98     16.14 o 
   8   0   2    10582.10    11024.39    129.37 o 
   9   0   2     5260.62     5430.09     72.38 o 
  10   0   2    13465.84    13265.68    156.27 o 
  11   0   2     2855.82     3035.56     49.67 o 
  12   0   2       84.27       93.12     17.41 o 
  13   0   2     1015.10      988.03     32.92 o 
  14   0   2     2677.01     2708.29     78.62 o 
  15   0   2      480.11      464.64     39.54 o 
  16   0   2      256.96      284.97     47.37 o 
  17   0   2     1486.71     1451.41     87.06 o 
  18   0   2       43.34       63.57     46.86 o 
  19   0   2     1397.10     1491.08     96.09 o 
  20   0   2       83.12      154.64     60.54 o 
  21   0   2      396.05      366.35     98.25 o 
   1   1   2    76511.73    83934.72   1500.60 o 
   2   1   2      395.64      400.10      9.40 o 
   3   1   2    43579.88    44367.92    493.43 o 
   4   1   2      663.86      698.50     13.97 o 
   5   1   2    20703.38    20268.92    171.89 o 
   6   1   2     4226.45     4589.54     43.70 o 
   7   1   2    17150.37    16772.54    127.71 o 
   8   1   2      183.27      198.88     10.61 o 
   9   1   2    14756.88    14363.17    117.44 o 
  10   1   2     6159.66     6419.92     59.67 o 
  11   1   2     5138.92     4986.75     52.99 o 
  12   1   2      879.95      866.15     21.19 o 
  13   1   2     2854.92     2822.46     46.30 o 
  14   1   2       13.15       -5.86     12.82 o 
  15   1   2     2078.19     2113.62     51.40 o 
  16   1   2      475.68      576.52     31.85 o 
  17   1   2     1552.08     1622.30     82.85 o 
  18   1   2        1.21      -19.96     31.19 o 
  19   1   2      349.69      360.79     54.63 o 
  20   1   2      189.72      297.44     63.69 o 
  21   1   2       71.09       82.56     58.33 o 
   0   2   2     3522.60     3436.22    157.97 o 
   1   2   2     2516.92     2397.99     30.72 o 
   2   2   2       26.96       42.73      5.59 o 
   3   2   2     2961.28     2867.56     38.52 o 
   4   2   2     3847.30     4047.94     47.89 o 
   5   2   2        5.05        4.82      3.88 o 
   6   2   2     1535.48     1678.15     26.64 o 
   7   2   2      106.75      102.20      7.19 o 
   8   2   2     4316.70     4219.89     41.43 o 
   9   2   2     1074.53     1000.76     17.18 o 
  10   2   2     1150.87     1144.60     28.69 o 
  11   2   2     1509.86     1481.42     26.06 o 
  12   2   2       57.67       50.80     10.76 o 
  13   2   2     1091.68     1059.69     33.83 o 
  14   2   2      389.94      418.98     22.71 o 
  15   2   2      823.44      820.65     28.28 o 
  16   2   2       80.47       71.74     24.22 o 
  17   2   2      590.10      533.93     37.73 o 
  18   2   2       38.76       49.99     27.88 o 
  19   2   2      299.78      227.26     58.51 o 
  20   2   2       15.65      -34.33     48.46 o 
  21   2   2      360.57      250.64    126.70 o 
   1   3   2      707.45      731.00     13.24 o 
   2   3   2    88479.70    96822.15   1286.87 o 
   3   3   2    21556.37    21420.57    202.70 o 
   4   3   2    10487.33    10828.63    114.37 o 
   5   3   2    13059.59    12894.05    119.34 o 
   6   3   2     2062.89     2340.89     29.50 o 
   7   3   2     7600.08     7458.25     75.39 o 
   8   3   2     1707.99     1627.25     22.45 o 
   9   3   2     2703.58     2574.00     32.40 o 
  10   3   2      975.04      982.39     19.83 o 
  11   3   2     4305.27     4141.82     50.77 o 
  12   3   2      169.12      153.52     13.80 o 
  13   3   2     1846.28     1902.73     43.40 o 
  14   3   2      162.40      163.21     16.78 o 
  15   3   2      124.34      118.61     19.23 o 
  16   3   2        1.89       10.73     19.00 o 
  17   3   2      120.73       86.91     33.55 o 
  18   3   2        6.36      -18.58     42.34 o 
  19   3   2      372.71      320.01     48.05 o 
  20   3   2       48.82      -16.86     76.36 o 
   0   4   2     1378.38     1301.98     30.94 o 
   1   4   2      678.07      633.92     12.39 o 
   2   4   2      994.83     1045.74     19.97 o 
   3   4   2      131.84      142.74     10.64 o 
   4   4   2        1.55        3.03      4.63 o 
   5   4   2        0.41       -1.81      4.16 o 
   6   4   2     3328.36     3164.16     35.90 o 
   7   4   2       91.02       79.41      7.41 o 
   8   4   2      786.95      703.16     18.52 o 
   9   4   2      233.14      248.09     14.76 o 
  10   4   2     1221.11     1324.01     26.67 o 
  11   4   2       23.47       25.60     10.39 o 
  12   4   2      296.34      316.70     27.42 o 
  13   4   2      336.50      389.06     20.32 o 
  14   4   2       68.17       41.49     16.07 o 
  15   4   2      228.80      198.11     23.27 o 
  16   4   2      171.32      166.24     26.54 o 
  17   4   2        2.43      -12.45     22.86 o 
  18   4   2       30.87       64.38     39.77 o 
  19   4   2        9.74       24.74     40.00 o 
  20   4   2       72.85      147.77     88.94 o 
   1   5   2        5.06        8.04      5.24 o 
   2   5   2      421.31      407.92     14.86 o 
   3   5   2      129.12      147.83      8.11 o 
   4   5   2      403.35      470.98     13.31 o 
   5   5   2     2737.41     2848.27     35.87 o 
   6   5   2     1216.45     1401.46     21.40 o 
   7   5   2      869.00      908.59     21.81 o 
   8   5   2     1547.47     1518.15     29.70 o 
   9   5   2       79.79       65.31     10.73 o 
  10   5   2        3.30       -9.28      9.28 o 
  11   5   2      157.52      155.77     13.91 o 
  12   5   2     1731.71     1765.31     37.99 o 
  13   5   2       76.21       72.98     17.38 o 
  14   5   2       43.12       46.09     18.67 o 
  15   5   2      121.61      114.22     29.24 o 
  16   5   2      453.19      483.02     31.21 o 
  17   5   2        0.91        1.97     24.48 o 
  18   5   2       53.63       26.96     37.31 o 
  19   5   2        4.54       34.84     52.40 o 
  20   5   2        2.53        7.37     74.52 o 
   0   6   2      634.93      676.67     46.59 o 
   1   6   2      512.49      554.29     15.74 o 
   2   6   2     6640.32     7090.36     80.89 o 
   3   6   2       93.63      104.48      8.19 o 
   4   6   2     2728.00     2747.65     37.48 o 
   5   6   2      611.19      570.72     18.64 o 
   6   6   2     4759.30     4919.36     52.50 o 
   7   6   2       36.77       28.49      6.90 o 
   8   6   2        8.93       42.98     23.94 o 
   9   6   2       84.03       82.84     11.51 o 
  10   6   2      541.20      533.26     19.88 o 
  11   6   2       68.65       57.62     13.45 o 
  12   6   2      821.38      741.67     28.34 o 
  13   6   2       18.63       12.40     15.81 o 
  14   6   2       22.68       24.39     19.00 o 
  15   6   2       12.28      -18.49     19.63 o 
  16   6   2       28.82       44.00     24.79 o 
  17   6   2        4.11       21.84     25.86 o 
  18   6   2       19.93       29.31     31.82 o 
  19   6   2       14.23      -21.56     50.31 o 
  20   6   2       25.29       51.28     56.27 o 
   1   7   2     1051.56      932.39     21.03 o 
   2   7   2      458.92      441.03     13.15 o 
   3   7   2     3426.95     3367.09     46.11 o 
   4   7   2     1164.81     1233.78     19.52 o 
   5   7   2     4698.02     4562.46     55.02 o 
   6   7   2      347.92      333.38     12.06 o 
   7   7   2     5836.46     5912.64     73.23 o 
   8   7   2     1380.25     1505.66     31.68 o 
   9   7   2     2712.78     2611.46     43.93 o 
  10   7   2      202.70      186.99     16.69 o 
  11   7   2     1506.90     1511.03     38.23 o 
  12   7   2     2678.95     2559.32     51.67 o 
  13   7   2      155.54      143.10     20.48 o 
  14   7   2       53.58       69.87     22.04 o 
  15   7   2       69.29       79.27     39.94 o 
  16   7   2       83.57       73.58     27.78 o 
  17   7   2        2.10       -5.50     27.25 o 
  18   7   2        0.19      -23.79     29.51 o 
  19   7   2       15.35       38.25     35.20 o 
   0   8   2        7.46       33.42     11.41 o 
   1   8   2      166.73      170.61     13.02 o 
   2   8   2      672.76      633.07     16.71 o 
   3   8   2       74.72      119.18     12.24 o 
   4   8   2     4207.36     4220.80     49.06 o 
   5   8   2      328.98      319.07     14.66 o 
   6   8   2     2954.71     3156.46     50.44 o 
   7   8   2     1052.50     1002.32     27.72 o 
   8   8   2        9.01       14.29     11.49 o 
   9   8   2     1390.75     1337.09     38.74 o 
  10   8   2       21.66       27.88     15.08 o 
  11   8   2       12.41       10.64     15.19 o 
  12   8   2       31.97       13.56     19.02 o 
  13   8   2       35.11       -4.85     18.81 o 
  14   8   2      218.56      191.55     25.57 o 
  15   8   2      785.76      803.70     39.08 o 
  16   8   2       65.76       71.62     31.16 o 
  17   8   2      198.18      177.34     39.16 o 
  18   8   2        7.55      -31.76     31.76 o 
  19   8   2       44.13       16.45     49.00 o 
   1   9   2     6697.88     6331.55     79.84 o 
   2   9   2     1974.84     2069.27     33.08 o 
   3   9   2    10540.42    10041.78    108.62 o 
   4   9   2      246.24      228.73     13.13 o 
   5   9   2     8074.99     7901.44     99.18 o 
   6   9   2      922.58      800.27     29.80 o 
   7   9   2     8956.27     8525.93    107.24 o 
   8   9   2      127.07      113.36     15.28 o 
   9   9   2     3249.80     3026.95     63.61 o 
  10   9   2     1133.96     1055.69     40.83 o 
  11   9   2     2790.24     2750.14     66.88 o 
  12   9   2       13.54       40.34     21.92 o 
  13   9   2     2143.73     2187.81     87.81 o 
  14   9   2       95.42       86.49     25.90 o 
  15   9   2      427.09      504.50     38.05 o 
  16   9   2      472.96      441.48     43.68 o 
  17   9   2      250.12      300.94     41.36 o 
  18   9   2       29.77       61.96     36.23 o 
   0  10   2     1956.39     1841.43     47.59 o 
   1  10   2      181.12      151.95     12.44 o 
   2  10   2      888.27      900.50     23.63 o 
   3  10   2      532.09      559.78     19.15 o 
   4  10   2     1079.44     1044.06     31.04 o 
   5  10   2      705.33      786.46     26.31 o 
   6  10   2       66.76       52.96     13.45 o 
   7  10   2     2238.96     2283.47     68.89 o 
   8  10   2     1859.28     1802.82     73.39 o 
   9  10   2      668.37      647.38     34.21 o 
  10  10   2      654.87      631.67     35.59 o 
  11  10   2      246.82      249.05     23.94 o 
  12  10   2      109.33      119.70     26.38 o 
  13  10   2      875.35      918.47     45.55 o 
  14  10   2      459.48      538.69     44.03 o 
  15  10   2      498.79      604.36     42.73 o 
  16  10   2        2.18       -5.29     30.07 o 
  17  10   2      278.20      242.92     56.26 o 
  18  10   2       58.76       32.03     53.99 o 
   1  11   2    16746.43    16427.26    170.38 o 
   2  11   2     1320.47     1312.53     29.79 o 
   3  11   2     6117.72     6170.97     83.24 o 
   4  11   2       55.78       33.34     13.97 o 
   5  11   2     3873.47     3864.42     80.78 o 
   6  11   2     1039.12      900.51     33.37 o 
   7  11   2     4852.90     4566.44     87.10 o 
   8  11   2       26.58       71.06     20.84 o 
   9  11   2     5080.96     5064.16     99.19 o 
  10  11   2      693.16      747.61     53.75 o 
  11  11   2     3278.54     3250.46     65.30 o 
  12  11   2      732.13      707.33     42.14 o 
  13  11   2     1435.93     1316.05     54.00 o 
  14  11   2      361.04      363.22     37.56 o 
  15  11   2      785.69      781.16     48.26 o 
  16  11   2       79.80       54.79     34.30 o 
  17  11   2      932.90      755.64     80.77 o 
   0  12   2     9423.53     9092.99    133.89 o 
   1  12   2      325.34      330.57     16.80 o 
   2  12   2       40.59       43.17     12.69 o 
   3  12   2     1592.15     1521.01     40.45 o 
   4  12   2      415.78      327.20     31.04 o 
   5  12   2       24.28       32.18     18.67 o 
   6  12   2     2056.05     2134.81     57.40 o 
   7  12   2       63.13       50.97     20.48 o 
   8  12   2      501.58      445.23     33.02 o 
   9  12   2     1082.99     1004.46     44.37 o 
  10  12   2      866.88      946.35     44.60 o 
  11  12   2      623.62      645.54     34.70 o 
  12  12   2      633.34      553.85     41.04 o 
  13  12   2      304.70      378.59     37.03 o 
  14  12   2      437.77      463.77     41.58 o 
  15  12   2      125.21      180.69     35.46 o 
  16  12   2       64.80       70.27     53.97 o 
   1  13   2     3719.70     3788.82     52.08 o 
   2  13   2      686.65      702.80     30.45 o 
   3  13   2      756.88      803.33     32.78 o 
   4  13   2       44.01       35.63     19.47 o 
   5  13   2     1080.04     1006.06     44.12 o 
   6  13   2       18.16       16.52     19.89 o 
   7  13   2     2771.06     2733.26    108.80 o 
   8  13   2      156.12      144.95     32.56 o 
   9  13   2     2148.43     2198.62     64.18 o 
  10  13   2       18.91       36.96     24.57 o 
  11  13   2      697.05      694.57     36.54 o 
  12  13   2       47.34       50.05     29.40 o 
  13  13   2      400.51      438.31     41.47 o 
  14  13   2       14.85      -29.70     29.70 o 
  15  13   2      387.10      360.42     66.34 o 
   0  14   2       12.27       31.12     24.54 o 
   1  14   2        0.76       19.29     16.43 o 
   2  14   2        8.98      -15.36     15.36 o 
   3  14   2       30.18       16.80     20.75 o 
   4  14   2      105.06       87.48     25.73 o 
   5  14   2       28.16       42.89     20.03 o 
   6  14   2       11.49       -6.96     20.62 o 
   7  14   2      300.70      327.96     32.76 o 
   8  14   2       22.87       38.02     23.81 o 
   9  14   2       89.39       40.55     25.04 o 
  10  14   2       10.26       17.38     25.34 o 
  11  14   2       59.65       46.05     30.65 o 
  12  14   2        6.76      -12.61     27.46 o 
  13  14   2       73.40       76.44     32.73 o 
  14  14   2       31.22      103.73     54.43 o 
   1  15   2        4.11       -3.45     19.29 o 
   2  15   2      654.05      776.42     39.54 o 
   3  15   2      358.43      348.99     36.32 o 
   4  15   2      115.82       72.95     34.82 o 
   5  15   2      424.11      408.68     34.72 o 
   6  15   2       63.03       58.73     24.60 o 
   7  15   2      177.37      169.39     29.97 o 
   8  15   2        7.92       -4.91     24.36 o 
   9  15   2       88.84       57.08     27.33 o 
  10  15   2        2.76       36.49     27.67 o 
  11  15   2      131.46      115.77     29.60 o 
  12  15   2       50.48       71.09     49.02 o 
  13  15   2       50.94       55.67     50.85 o 
   0  16   2      379.26      357.52     52.51 o 
   1  16   2       76.79       40.22     31.67 o 
   2  16   2       54.19       18.62     29.51 o 
   3  16   2       60.95       37.70     27.63 o 
   4  16   2       35.45       -4.54     22.94 o 
   5  16   2       68.83       45.23     26.12 o 
   6  16   2      228.26      186.62     31.66 o 
   7  16   2        0.26      -12.27     24.59 o 
   8  16   2       49.17      100.83     29.93 o 
   9  16   2       30.71      -23.84     27.57 o 
  10  16   2       10.86       -0.05     26.74 o 
  11  16   2        6.47        5.15     43.52 o 
   1  17   2        2.31       -5.91     40.23 o 
   2  17   2        6.90       11.44     53.37 o 
   3  17   2       74.53       27.84     34.06 o 
   4  17   2       10.40        4.31     27.01 o 
   5  17   2      177.93      200.20     32.92 o 
   6  17   2       54.50       41.28     28.70 o 
   7  17   2      135.61      144.09     32.44 o 
   8  17   2        8.67       27.16     29.23 o 
   9  17   2       45.22       -2.17     45.10 o 
  10  17   2        0.06      -38.10     44.88 o 
   2  18   2       18.34        7.49     58.05 o 
   3  18   2        4.38      -19.98     42.51 o 
   4  18   2       94.30       70.92     40.04 o 
   5  18   2       45.53       66.43     31.68 o 
   6  18   2      108.52       77.46     32.32 o 
   7  18   2      140.65      146.07     38.78 o 
   3  19   2      456.20      505.30    157.44 o 
   1   1   3       11.08       17.66     20.29 o 
   2   1   3     2163.92     1930.37     25.01 o 
   3   1   3       11.22       -0.23      5.99 o 
   4   1   3      336.30      298.09      9.31 o 
   5   1   3      758.82      804.24     13.89 o 
   6   1   3      343.06      387.95      9.86 o 
   7   1   3      108.01      100.70      9.54 o 
   8   1   3       29.65       29.62      5.73 o 
   9   1   3     2051.56     2065.04     26.07 o 
  10   1   3      124.23      144.16      9.02 o 
  11   1   3      518.22      525.03     20.07 o 
  12   1   3     1189.83     1111.95     23.77 o 
  13   1   3     1221.27     1154.54     29.50 o 
  14   1   3        1.08       -0.36     13.28 o 
  15   1   3      277.88      292.37     22.81 o 
  16   1   3       50.81       52.54     21.05 o 
  17   1   3      208.69      157.23     32.55 o 
  18   1   3       62.52       74.67     31.33 o 
  19   1   3       84.83      162.90     56.37 o 
  20   1   3      164.61      214.27     63.31 o 
  21   1   3        8.80       38.27     59.69 o 
   0   2   3     8893.59     9302.31    127.31 o 
   1   2   3      203.53      243.46      7.51 o 
   2   2   3      778.43      829.93     13.66 o 
   3   2   3      747.27      728.85     15.88 o 
   4   2   3      461.42      444.57     10.38 o 
   5   2   3     1267.88     1294.69     19.66 o 
   6   2   3    15483.82    15411.62    150.39 o 
   7   2   3     5041.06     5479.61     58.03 o 
   8   2   3      724.39      617.28     18.77 o 
   9   2   3      599.32      600.65     14.10 o 
  10   2   3      410.93      388.48     13.73 o 
  11   2   3     1432.44     1360.78     27.25 o 
  12   2   3      242.49      255.99     15.55 o 
  13   2   3     2269.02     2303.29     39.24 o 
  14   2   3      144.93      164.47     17.33 o 
  15   2   3      529.87      591.39     26.92 o 
  16   2   3       26.54      -11.81     21.49 o 
  17   2   3      289.58      256.40     34.88 o 
  18   2   3       48.93       90.74     37.06 o 
  19   2   3       25.38       38.16     38.77 o 
  20   2   3       52.13       -9.71     65.67 o 
  21   2   3       15.37       58.13     58.60 o 
   1   3   3    21676.45    21957.99    237.73 o 
   2   3   3     7271.04     7408.87     79.85 o 
   3   3   3     3188.13     3768.54     58.13 o 
   4   3   3       11.27       15.54      8.25 o 
   5   3   3    27097.16    27616.42    302.53 o 
   6   3   3    10450.43    10997.93    110.86 o 
   7   3   3    10438.09    10171.70     98.98 o 
   8   3   3      162.15      180.85      9.69 o 
   9   3   3     3327.45     3199.57     41.11 o 
  10   3   3       50.13       35.11      9.51 o 
  11   3   3     8908.40     8955.03     95.69 o 
  12   3   3       78.32       83.14     13.37 o 
  13   3   3     5923.29     5954.67     76.77 o 
  14   3   3      451.05      448.57     23.37 o 
  15   3   3     1788.05     1761.33     53.06 o 
  16   3   3      579.67      674.52     56.86 o 
  17   3   3     1192.10     1261.30     65.35 o 
  18   3   3       13.56      -31.93     38.25 o 
  19   3   3      575.92      570.17     55.20 o 
  20   3   3      155.56      110.45    111.16 o 
   0   4   3      475.10      512.40     18.37 o 
   1   4   3      489.22      586.94     10.59 o 
   2   4   3      490.87      568.56     11.14 o 
   3   4   3      474.63      532.08     10.64 o 
   4   4   3     1800.93     1929.04     34.44 o 
   5   4   3     5901.56     5952.10     77.44 o 
   6   4   3      194.53      163.46     11.43 o 
   7   4   3    12801.80    13401.21    127.27 o 
   8   4   3      163.88      173.50     10.00 o 
   9   4   3     3404.24     3382.80     47.69 o 
  10   4   3      199.18      217.49     12.94 o 
  11   4   3     1554.71     1588.22     32.40 o 
  12   4   3      410.43      451.89     19.18 o 
  13   4   3     2503.38     2564.13     45.67 o 
  14   4   3      689.42      638.60     27.14 o 
  15   4   3      987.18     1026.67     43.70 o 
  16   4   3      383.96      390.18     32.26 o 
  17   4   3      385.89      407.53     40.15 o 
  18   4   3        5.04      -24.62     34.12 o 
  19   4   3      592.43      639.10     65.23 o 
  20   4   3       36.77       47.58     44.25 o 
   1   5   3    31765.21    31625.34    293.89 o 
   2   5   3     2949.54     3413.63     38.34 o 
   3   5   3    13296.30    12511.25    125.06 o 
   4   5   3     4795.47     5120.96     58.14 o 
   5   5   3    12109.00    11244.41    134.88 o 
   6   5   3        2.84       -6.29      6.29 o 
   7   5   3    16502.43    15850.32    149.27 o 
   8   5   3       56.27       49.21      9.44 o 
   9   5   3    15252.79    14872.03    154.09 o 
  10   5   3        3.72       -7.29      9.58 o 
  11   5   3     8579.63     8462.04     99.89 o 
  12   5   3      111.63       81.09     14.57 o 
  13   5   3     1920.16     1897.34     40.00 o 
  14   5   3       26.10       12.68     16.49 o 
  15   5   3     1883.95     1940.09     50.15 o 
  16   5   3       74.46       81.43     25.72 o 
  17   5   3     1546.07     1705.39     56.27 o 
  18   5   3        9.32       -9.79     29.91 o 
  19   5   3      912.03      732.55     76.36 o 
  20   5   3        2.42        7.30     68.65 o 
   0   6   3    18899.72    19439.19    265.92 o 
   1   6   3     9971.07    10702.22    108.77 o 
   2   6   3      494.76      532.41     13.07 o 
   3   6   3     5915.27     6531.95     67.17 o 
   4   6   3     6439.02     6087.83     68.74 o 
   5   6   3     6876.48     7321.99     80.78 o 
   6   6   3     6930.77     6737.82     72.33 o 
   7   6   3     3073.99     3071.33     43.48 o 
   8   6   3     1464.42     1444.37     32.24 o 
   9   6   3     1167.50     1099.30     50.16 o 
  10   6   3      249.94      240.66     17.86 o 
  11   6   3     5039.79     4903.46     64.25 o 
  12   6   3      314.38      326.08     22.93 o 
  13   6   3     1041.19     1017.15     47.62 o 
  14   6   3     1406.86     1287.12     38.62 o 
  15   6   3      213.92      215.97     26.16 o 
  16   6   3      378.71      314.42     29.55 o 
  17   6   3      506.68      513.43     42.73 o 
  18   6   3       12.37      -29.25     29.34 o 
  19   6   3      777.15      966.70     87.09 o 
  20   6   3        5.18      152.53     91.13 o 
   1   7   3    30973.71    31400.14    346.24 o 
   2   7   3      508.63      515.37     14.91 o 
   3   7   3     7677.18     7118.44     78.15 o 
   4   7   3      496.49      565.70     14.55 o 
   5   7   3     5994.21     5378.24     64.40 o 
   6   7   3       84.23      113.24     12.75 o 
   7   7   3    12404.86    12515.78    134.44 o 
   8   7   3      488.77      515.71     25.29 o 
   9   7   3    10798.36    10445.24    125.82 o 
  10   7   3     1485.91     1496.32     35.85 o 
  11   7   3     5006.50     4815.74     72.96 o 
  12   7   3        0.82       20.28     15.96 o 
  13   7   3      747.09      819.65     32.41 o 
  14   7   3       22.40       31.53     18.46 o 
  15   7   3      718.83      779.25     34.62 o 
  16   7   3      305.24      331.78     36.23 o 
  17   7   3      840.95      772.19     45.06 o 
  18   7   3       21.83       36.53     33.53 o 
  19   7   3      379.42      253.82     49.87 o 
   0   8   3      141.29      140.36     14.82 o 
   1   8   3      556.36      577.95     17.80 o 
   2   8   3      409.22      377.72     12.75 o 
   3   8   3        3.71       17.97      7.58 o 
   4   8   3      441.53      459.50     17.00 o 
   5   8   3      189.86      178.88     14.18 o 
   6   8   3        9.90        0.44      9.26 o 
   7   8   3       94.42       81.17     17.69 o 
   8   8   3       44.94       45.75     11.74 o 
   9   8   3       80.11       85.09     15.51 o 
  10   8   3       51.15       41.52     14.86 o 
  11   8   3      354.18      384.63     26.10 o 
  12   8   3       39.82        7.55     16.66 o 
  13   8   3       64.79       71.72     20.03 o 
  14   8   3      524.32      442.34     31.97 o 
  15   8   3      129.09       78.94     25.99 o 
  16   8   3        5.46      -22.44     26.24 o 
  17   8   3      105.72      114.42     31.89 o 
  18   8   3        0.34       -4.27     29.90 o 
  19   8   3       89.23      117.01     66.82 o 
   1   9   3      991.56      947.79     27.26 o 
   2   9   3       80.67      115.37     11.59 o 
   3   9   3     7389.25     6998.60     76.12 o 
   4   9   3      567.37      524.68     22.36 o 
   5   9   3     2667.21     2730.84     47.36 o 
   6   9   3     3968.50     3843.39     61.32 o 
   7   9   3      320.66      393.92     20.79 o 
   8   9   3       60.46       61.00     13.94 o 
   9   9   3     3077.97     3033.66     65.97 o 
  10   9   3      146.10      165.71     20.60 o 
  11   9   3      562.79      580.11     43.36 o 
  12   9   3        8.40       -0.73     19.75 o 
  13   9   3      295.43      309.24     29.40 o 
  14   9   3      386.19      285.17     29.71 o 
  15   9   3      369.19      375.65     36.05 o 
  16   9   3      216.32      182.31     32.09 o 
  17   9   3       19.42       28.07     33.29 o 
  18   9   3       20.67      130.82     45.91 o 
   0  10   3       41.97       52.79     24.85 o 
   1  10   3     1102.80     1236.22     29.15 o 
   2  10   3     1420.56     1460.25     36.09 o 
   3  10   3      504.12      568.22     18.56 o 
   4  10   3     1257.65     1324.39     32.46 o 
   5  10   3      115.79      111.18     14.58 o 
   6  10   3      353.51      348.76     20.26 o 
   7  10   3      240.51      224.61     18.41 o 
   8  10   3       30.79      -12.70     13.30 o 
   9  10   3       74.18       44.67     26.50 o 
  10  10   3      126.33       56.65     27.98 o 
  11  10   3       18.72       -4.19     23.08 o 
  12  10   3      523.40      452.83     32.71 o 
  13  10   3       36.31       18.82     25.33 o 
  14  10   3       94.56       78.40     27.43 o 
  15  10   3        9.48        5.44     26.93 o 
  16  10   3       36.60       -4.75     28.60 o 
  17  10   3       54.46       48.83     41.08 o 
   1  11   3        2.06       -4.33     11.46 o 
   2  11   3      483.55      498.00     26.71 o 
   3  11   3       64.11       51.57     13.19 o 
   4  11   3       14.93        6.37     12.80 o 
   5  11   3      123.69      138.17     16.52 o 
   6  11   3      175.18      216.01     19.17 o 
   7  11   3        8.18       29.46     16.58 o 
   8  11   3       64.26       69.22     20.52 o 
   9  11   3       40.05       28.01     19.90 o 
  10  11   3       12.54       55.31     25.08 o 
  11  11   3       57.33       97.74     28.18 o 
  12  11   3      399.14      423.11     33.51 o 
  13  11   3        4.96       19.86     33.77 o 
  14  11   3        0.07      -24.64     24.64 o 
  15  11   3       68.45       30.34     29.68 o 
  16  11   3        4.99       33.43     31.80 o 
  17  11   3       29.25       10.89     51.92 o 
   0  12   3      749.51      646.73     32.68 o 
   1  12   3      105.73      117.60     17.75 o 
   2  12   3      299.74      313.29     22.45 o 
   3  12   3      530.83      588.10     23.45 o 
   4  12   3      228.59      219.91     18.91 o 
   5  12   3       12.19       -5.06     15.63 o 
   6  12   3       16.46        9.04     16.94 o 
   7  12   3      464.40      487.00     46.14 o 
   8  12   3       36.54       47.92     21.49 o 
   9  12   3       49.02       58.21     22.49 o 
  10  12   3      653.48      677.90     39.98 o 
  11  12   3      202.78      187.64     33.48 o 
  12  12   3      105.22       68.39     24.86 o 
  13  12   3      246.02      206.39     33.55 o 
  14  12   3       32.29       23.01     28.74 o 
  15  12   3      182.75      183.04     36.12 o 
  16  12   3        0.05      -10.50     89.02 o 
   1  13   3     1435.67     1438.84     35.04 o 
   2  13   3      313.26      356.88     23.15 o 
   3  13   3     1149.52     1156.16     35.49 o 
   4  13   3      952.55      965.87     36.27 o 
   5  13   3     1990.68     2065.56     51.31 o 
   6  13   3      426.86      439.95     32.42 o 
   7  13   3      661.23      687.06     37.92 o 
   8  13   3      190.89      160.16     26.11 o 
   9  13   3      249.57      278.73     30.89 o 
  10  13   3       46.85       70.46     25.53 o 
  11  13   3      403.96      446.76     42.16 o 
  12  13   3      118.81      107.89     27.66 o 
  13  13   3      817.36      797.00     68.72 o 
  14  13   3        1.76      -21.44     30.12 o 
  15  13   3      277.33      174.83     77.62 o 
   0  14   3       12.71       -9.01     19.72 o 
   1  14   3      131.95      154.19     20.60 o 
   2  14   3        3.53      -11.00     16.05 o 
   3  14   3      267.66      260.29     30.19 o 
   4  14   3       29.35       21.91     19.16 o 
   5  14   3        3.72       -0.73     20.66 o 
   6  14   3      325.69      313.96     30.50 o 
   7  14   3      155.92      132.08     26.18 o 
   8  14   3      370.17      373.66     45.31 o 
   9  14   3       28.59       44.02     24.93 o 
  10  14   3      157.19      121.17     29.34 o 
  11  14   3      184.38      260.19     38.70 o 
  12  14   3       14.34       -3.06     28.53 o 
  13  14   3      256.51      224.22     57.79 o 
  14  14   3       87.06      190.88     58.21 o 
   1  15   3     4577.09     4711.41    120.06 o 
   2  15   3      126.92      122.11     20.54 o 
   3  15   3     4495.48     4519.44     77.21 o 
   4  15   3        1.44      -19.81     19.81 o 
   5  15   3     3027.02     3144.36     75.24 o 
   6  15   3      175.34      177.23     28.74 o 
   7  15   3     1272.52     1310.90     53.31 o 
   8  15   3       19.09      -15.77     23.85 o 
   9  15   3     1651.69     1599.46     59.41 o 
  10  15   3      133.55      147.97     31.55 o 
  11  15   3      753.11      840.23     87.69 o 
  12  15   3       23.28       53.76     49.15 o 
  13  15   3      349.81      297.29     62.66 o 
   0  16   3        7.85        0.26     61.67 o 
   1  16   3        7.76       31.99     27.49 o 
   2  16   3       19.13       17.51     26.76 o 
   3  16   3       25.74       10.58     23.24 o 
   4  16   3       71.19       44.74     25.59 o 
   5  16   3      185.08      213.89     31.33 o 
   6  16   3       56.45       70.10     26.95 o 
   7  16   3       14.85      -24.17     24.17 o 
   8  16   3      137.99      143.06     31.43 o 
   9  16   3       67.03       77.96     30.03 o 
  10  16   3       38.26       32.24     32.79 o 
  11  16   3      143.18      148.68     53.30 o 
   1  17   3     3014.19     3323.38    133.41 o 
   2  17   3        0.10       22.51     41.43 o 
   3  17   3     1998.99     2001.92     83.23 o 
   4  17   3        0.04       -6.25     34.68 o 
   5  17   3     1042.51     1127.95     51.57 o 
   6  17   3       12.59       20.51     28.48 o 
   7  17   3     1087.25     1138.59     54.56 o 
   8  17   3       24.15       34.35     32.54 o 
   9  17   3      900.94      942.92    129.83 o 
   1  18   3       19.51       65.03     50.29 o 
   2  18   3       41.25       44.75     49.14 o 
   3  18   3       10.80      -45.16     45.16 o 
   4  18   3       99.01       73.51     40.18 o 
   5  18   3        5.15       36.00     39.71 o 
   6  18   3      187.43      132.53     36.87 o 
   7  18   3        1.21       31.95     33.81 o 
   2  19   3       94.06       85.87     52.57 o 
   3  19   3      487.01      619.57    110.01 o 
   0   0   4    67543.19    83872.29   2318.80 o 
   1   0   4     3794.36     3790.34     57.75 o 
   2   0   4    23283.52    23927.75    409.15 o 
   3   0   4     6353.28     6610.12    110.75 o 
   4   0   4     3856.92     3735.01     69.46 o 
   5   0   4     8915.91     9504.04    157.12 o 
   6   0   4     1881.23     1786.51     37.25 o 
   7   0   4     4254.77     4949.07     80.38 o 
   8   0   4    13055.38    12591.79    146.44 o 
   9   0   4     2005.33     1940.50     35.00 o 
  10   0   4     3536.65     3607.69     59.99 o 
  11   0   4     1343.71     1345.26     60.55 o 
  12   0   4     2568.64     2617.09     58.40 o 
  13   0   4     2958.99     2890.61     83.50 o 
  14   0   4     1719.36     1628.80     73.81 o 
  15   0   4      146.85      135.11     99.65 o 
  16   0   4     2693.68     2740.36    105.51 o 
  17   0   4        5.43       16.51     48.96 o 
  18   0   4      111.41      198.13     49.30 o 
  19   0   4      149.27      -37.45     60.49 o 
  20   0   4       16.83       32.95     75.16 o 
   1   1   4    75339.02    83887.12   1471.32 o 
   2   1   4     2984.72     3160.71     41.17 o 
   3   1   4    10348.05    10367.89    108.96 o 
   4   1   4     4721.45     4763.34     55.51 o 
   5   1   4    13098.98    12814.29    134.89 o 
   6   1   4     3310.28     3453.66     45.02 o 
   7   1   4    19348.81    19081.42    173.68 o 
   8   1   4     1513.59     1411.74     29.90 o 
   9   1   4     8020.10     8151.70     75.40 o 
  10   1   4     1417.19     1520.20     25.13 o 
  11   1   4     2696.90     2601.29     35.93 o 
  12   1   4      696.55      735.05     31.65 o 
  13   1   4     1368.64     1363.56     43.42 o 
  14   1   4      661.07      727.92     35.36 o 
  15   1   4      108.38      113.81     25.00 o 
  16   1   4      848.97      831.16     44.46 o 
  17   1   4      268.72      328.18     36.43 o 
  18   1   4      954.40      971.72     61.20 o 
  19   1   4      154.24      182.97     52.03 o 
  20   1   4      167.59      170.75     69.39 o 
   0   2   4    12072.79    12447.09    196.85 o 
   1   2   4     2123.60     2038.91     26.83 o 
   2   2   4    24599.14    25130.80    251.29 o 
   3   2   4      646.10      717.71     17.55 o 
   4   2   4    22018.86    21962.38    222.73 o 
   5   2   4       18.84       20.02      6.30 o 
   6   2   4    13761.04    13601.06    144.10 o 
   7   2   4      377.15      345.06     14.56 o 
   8   2   4     5325.14     5313.37     54.44 o 
   9   2   4       15.15       21.92      7.48 o 
  10   2   4     6414.15     6173.80     69.67 o 
  11   2   4      267.52      282.25     18.84 o 
  12   2   4     4836.19     4795.72     60.39 o 
  13   2   4      554.68      512.81     24.57 o 
  14   2   4     1224.17     1300.93     35.14 o 
  15   2   4        4.92        9.08     17.88 o 
  16   2   4     1550.37     1632.64     51.32 o 
  17   2   4      253.82      211.23     39.69 o 
  18   2   4      360.92      419.88     49.45 o 
  19   2   4      302.61      360.46     51.99 o 
  20   2   4      160.66      131.30     61.24 o 
   1   3   4       66.10       64.98      4.90 o 
   2   3   4     8395.01     8294.79     89.29 o 
   3   3   4     5616.50     5912.21     73.85 o 
   4   3   4     3420.36     3768.17     54.60 o 
   5   3   4      520.23      453.56     17.47 o 
   6   3   4      709.81      654.97     27.29 o 
   7   3   4     7911.89     7739.95     82.89 o 
   8   3   4     3246.26     3171.33     39.69 o 
   9   3   4      981.01      914.00     30.73 o 
  10   3   4       13.65        5.66      9.75 o 
  11   3   4      689.45      618.44     21.51 o 
  12   3   4     1149.08     1166.43     29.79 o 
  13   3   4      925.81      922.03     25.94 o 
  14   3   4      835.35      857.55     32.97 o 
  15   3   4      728.08      664.84     37.97 o 
  16   3   4       55.70       41.06     26.40 o 
  17   3   4      103.44       84.61     34.33 o 
  18   3   4        4.51      -27.23     34.93 o 
  19   3   4        1.71       -5.26     37.33 o 
  20   3   4       19.83       18.54     43.86 o 
   0   4   4     2399.43     2248.80     41.18 o 
   1   4   4      274.24      269.00      9.41 o 
   2   4   4     3570.19     3413.96     39.43 o 
   3   4   4     3237.52     3322.76     42.23 o 
   4   4   4     7594.12     7925.54     97.80 o 
   5   4   4     6303.05     6577.30     85.49 o 
   6   4   4       44.07       28.08      8.97 o 
   7   4   4        5.22       -3.53      7.71 o 
   8   4   4      150.44      154.43     11.58 o 
   9   4   4      282.41      260.25     14.52 o 
  10   4   4       44.92       45.15     11.35 o 
  11   4   4      284.88      241.24     15.49 o 
  12   4   4      222.82      231.99     17.63 o 
  13   4   4     1013.24     1017.06     29.30 o 
  14   4   4      283.67      307.11     21.00 o 
  15   4   4       16.94       26.28     21.59 o 
  16   4   4       15.65      -24.22     24.22 o 
  17   4   4       47.79       11.19     28.14 o 
  18   4   4      135.46      151.49     35.50 o 
  19   4   4       43.50       -4.76     39.14 o 
  20   4   4       17.05       -0.70     41.24 o 
   1   5   4     1222.87     1341.17     21.01 o 
   2   5   4      182.34      211.42     11.24 o 
   3   5   4      418.96      457.77     13.98 o 
   4   5   4      806.00      884.61     22.53 o 
   5   5   4      228.67      234.15     14.03 o 
   6   5   4     2160.77     2059.26     47.24 o 
   7   5   4       18.77       53.57      9.28 o 
   8   5   4     1888.57     2030.17     33.99 o 
   9   5   4     1002.25     1026.70     27.72 o 
  10   5   4      159.46      133.04     15.02 o 
  11   5   4      709.80      745.11     31.41 o 
  12   5   4       69.12       34.11     13.73 o 
  13   5   4        4.87       17.11     14.36 o 
  14   5   4        0.31       11.89     17.38 o 
  15   5   4      290.10      332.59     26.00 o 
  16   5   4       19.61       17.86     23.93 o 
  17   5   4       18.64        2.30     28.21 o 
  18   5   4        1.50      -17.43     31.09 o 
  19   5   4        0.09       10.17     41.45 o 
  20   5   4        7.15       13.58     87.83 o 
   0   6   4     1167.18     1215.26     40.52 o 
   1   6   4      299.14      325.54      9.88 o 
   2   6   4     2839.88     2851.57     36.10 o 
   3   6   4     1668.28     1849.06     24.93 o 
   4   6   4     1278.82     1231.83     23.41 o 
   5   6   4     1321.47     1396.36     33.88 o 
   6   6   4     1329.05     1384.67     32.74 o 
   7   6   4      206.82      213.83     14.94 o 
   8   6   4      154.86      148.54     14.17 o 
   9   6   4      209.22      214.07     30.87 o 
  10   6   4      105.37      102.47     15.30 o 
  11   6   4     1086.51      978.70     30.30 o 
  12   6   4       13.89        8.91     13.78 o 
  13   6   4      103.62       91.32     18.70 o 
  14   6   4       22.74       12.84     19.16 o 
  15   6   4       47.70       73.11     20.65 o 
  16   6   4       72.52       53.52     24.21 o 
  17   6   4       62.48       34.26     28.07 o 
  18   6   4       24.66      -12.74     32.46 o 
  19   6   4       16.04      -27.17     39.20 o 
   1   7   4     7307.30     7447.26     76.22 o 
   2   7   4       70.61      100.40      8.98 o 
   3   7   4     3477.14     3493.38     39.30 o 
   4   7   4     1033.26     1059.21     29.28 o 
   5   7   4     6335.78     6301.18     86.82 o 
   6   7   4        0.48       -5.12      9.74 o 
   7   7   4     1934.48     1986.10     38.72 o 
   8   7   4     1567.62     1563.60     35.12 o 
   9   7   4      373.02      335.48     20.03 o 
  10   7   4     1344.77     1270.25     45.32 o 
  11   7   4      215.77      193.99     19.21 o 
  12   7   4     2195.78     2132.56     44.36 o 
  13   7   4      173.76      242.52     22.98 o 
  14   7   4      302.08      305.31     25.41 o 
  15   7   4      204.01      129.77     22.90 o 
  16   7   4      379.29      431.78     30.95 o 
  17   7   4        3.69       13.65     27.32 o 
  18   7   4      102.03      124.93     37.50 o 
  19   7   4        3.62      -20.03     77.32 o 
   0   8   4     1925.60     1735.83     36.97 o 
   1   8   4       19.81       35.84      7.44 o 
   2   8   4     7956.43     7677.65     79.64 o 
   3   8   4        9.84        9.05      7.53 o 
   4   8   4     7684.24     7352.65     83.61 o 
   5   8   4      136.68      114.87     12.68 o 
   6   8   4     1534.44     1444.40     46.78 o 
   7   8   4       79.69      105.69     14.30 o 
   8   8   4      594.07      566.20     23.61 o 
   9   8   4      424.31      375.86     21.55 o 
  10   8   4       70.68       67.79     15.57 o 
  11   8   4      172.04      151.79     19.35 o 
  12   8   4      719.17      752.42     36.05 o 
  13   8   4       72.24       74.95     20.86 o 
  14   8   4      639.04      717.96     34.09 o 
  15   8   4       31.63       19.48     23.08 o 
  16   8   4      361.16      375.90     34.42 o 
  17   8   4      155.36      168.95     36.47 o 
  18   8   4      311.89      341.49     43.69 o 
  19   8   4      376.53      369.38     85.71 o 
   1   9   4     7382.81     7443.97     75.73 o 
   2   9   4      513.02      521.79     23.31 o 
   3   9   4     7712.87     7497.28     85.20 o 
   4   9   4     1079.84     1110.59     31.05 o 
   5   9   4     1464.78     1508.92     36.90 o 
   6   9   4       20.83       34.13     12.49 o 
   7   9   4     3862.78     3702.74     60.13 o 
   8   9   4      867.54      853.21     30.22 o 
   9   9   4     1400.65     1375.26     36.71 o 
  10   9   4      247.60      257.41     26.62 o 
  11   9   4      651.47      651.12     32.33 o 
  12   9   4      718.15      740.53     35.26 o 
  13   9   4      424.79      426.32     32.46 o 
  14   9   4      586.54      531.37     35.58 o 
  15   9   4      299.33      294.70     31.87 o 
  16   9   4       68.16       63.89     27.39 o 
  17   9   4      134.94      117.96     33.14 o 
  18   9   4       90.04       60.53     38.47 o 
   0  10   4     1336.68     1287.45     40.41 o 
   1  10   4       11.36       17.22      8.68 o 
   2  10   4     8660.39     8422.88     95.53 o 
   3  10   4      107.04      109.57     19.78 o 
   4  10   4     7942.53     7755.45    107.29 o 
   5  10   4        4.05       10.31     12.21 o 
   6  10   4     3810.16     3661.74     60.27 o 
   7  10   4       83.23       43.45     14.33 o 
   8  10   4     1704.31     1654.14     43.35 o 
   9  10   4      653.19      650.55     30.32 o 
  10  10   4     2576.16     2465.28     60.74 o 
  11  10   4     2158.59     2133.80     66.80 o 
  12  10   4     1995.29     2134.31     68.79 o 
  13  10   4      539.41      475.94     45.32 o 
  14  10   4      538.04      542.04     40.52 o 
  15  10   4      185.80      158.29     32.17 o 
  16  10   4      713.34      723.10     47.25 o 
  17  10   4      240.97      212.13     41.94 o 
   1  11   4     5486.27     5404.38     65.72 o 
   2  11   4      172.79      180.38     15.76 o 
   3  11   4     4502.52     4316.09     71.27 o 
   4  11   4      249.15      250.62     20.33 o 
   5  11   4     3114.75     3074.84     54.95 o 
   6  11   4       63.69       76.99     16.05 o 
   7  11   4     3133.24     3160.52     60.10 o 
   8  11   4       40.02       -1.50     16.30 o 
   9  11   4     2637.43     2673.01    127.49 o 
  10  11   4      146.95      181.27     50.74 o 
  11  11   4      752.94      789.99     58.44 o 
  12  11   4      458.82      458.64     40.29 o 
  13  11   4      749.79      788.11     45.58 o 
  14  11   4      301.15      303.91     35.82 o 
  15  11   4      431.98      446.84     55.59 o 
  16  11   4      100.92       52.71     37.74 o 
  17  11   4      234.28      219.31     62.74 o 
   0  12   4      548.98      550.12     32.18 o 
   1  12   4      194.94      198.86     16.52 o 
   2  12   4     2402.54     2510.77     48.86 o 
   3  12   4      163.45      142.93     18.89 o 
   4  12   4     1532.19     1574.31     39.41 o 
   5  12   4       44.17       40.40     15.67 o 
   6  12   4     3242.36     3239.85     59.45 o 
   7  12   4       32.60       55.79     18.91 o 
   8  12   4     1629.32     1766.71     82.84 o 
   9  12   4      689.74      665.18     43.05 o 
  10  12   4      556.16      550.84     42.03 o 
  11  12   4      745.20      629.27     56.90 o 
  12  12   4     1057.54      903.17     53.01 o 
  13  12   4      583.59      512.56     47.36 o 
  14  12   4      228.94      165.28     34.53 o 
  15  12   4       43.44       21.34     35.38 o 
  16  12   4      325.66      385.41     67.48 o 
   1  13   4      387.10      400.76     23.39 o 
   2  13   4       15.85       24.18     14.85 o 
   3  13   4      552.76      598.18     27.67 o 
   4  13   4        0.36        8.50     15.23 o 
   5  13   4      215.91      191.12     23.15 o 
   6  13   4       54.19       55.93     19.76 o 
   7  13   4      186.62      151.53     25.32 o 
   8  13   4       95.18       90.56     23.75 o 
   9  13   4      583.66      561.88     42.92 o 
  10  13   4       34.52       15.17     26.39 o 
  11  13   4      353.82      363.81     83.93 o 
  12  13   4       90.68       91.23     32.22 o 
  13  13   4      324.74      262.93     37.54 o 
  14  13   4       19.16       44.86     36.41 o 
  15  13   4      208.34      220.71     60.38 o 
   0  14   4     1304.73     1179.52    134.67 o 
   1  14   4      304.81      251.91     25.06 o 
   2  14   4     1666.69     1705.95     42.90 o 
   3  14   4      691.74      679.31     31.11 o 
   4  14   4     3372.19     3438.47     73.57 o 
   5  14   4      166.67      135.40     27.06 o 
   6  14   4     1581.85     1466.23     53.22 o 
   7  14   4        7.31       -6.75     21.43 o 
   8  14   4      246.58      217.94     30.20 o 
   9  14   4       89.78      107.77     30.96 o 
  10  14   4      332.12      334.25     40.40 o 
  11  14   4       37.22        9.43     29.72 o 
  12  14   4      312.24      223.92     39.55 o 
  13  14   4        1.84       41.54     46.50 o 
  14  14   4      154.75      103.80     54.48 o 
   1  15   4       12.56        5.57     22.44 o 
   2  15   4      219.76      183.54     28.14 o 
   3  15   4       31.16       25.55     19.45 o 
   4  15   4        2.89       32.75     22.84 o 
   5  15   4       17.79       26.46     22.59 o 
   6  15   4       77.26       76.71     29.41 o 
   7  15   4      135.84      112.80     27.79 o 
   8  15   4       11.62        7.27     25.65 o 
   9  15   4       23.23       24.45     28.69 o 
  10  15   4       19.73       31.74     30.24 o 
  11  15   4       35.92       -9.45     31.87 o 
  12  15   4       23.76       -6.05     45.38 o 
   0  16   4        0.52       36.00     39.15 o 
   1  16   4      192.52      210.73     35.13 o 
   2  16   4        6.94       35.36     27.14 o 
   3  16   4       58.37       27.12     33.19 o 
   4  16   4       87.93       95.99     24.95 o 
   5  16   4       10.18       15.83     31.69 o 
   6  16   4        3.90       12.10     25.31 o 
   7  16   4        7.41       13.08     25.69 o 
   8  16   4      177.25      172.76     33.09 o 
   9  16   4       21.21       41.72     31.59 o 
  10  16   4       50.78       38.69     38.89 o 
  11  16   4       18.05       13.43     46.73 o 
   1  17   4       66.82      114.12     40.05 o 
   2  17   4        6.79      -37.26     42.11 o 
   3  17   4      116.57      170.00     41.21 o 
   4  17   4       33.96        2.74     34.50 o 
   5  17   4        2.31        6.83     25.21 o 
   6  17   4        6.18       20.52     27.15 o 
   7  17   4        9.08       -1.83     27.68 o 
   8  17   4       16.75       11.71     36.65 o 
   9  17   4        9.28      121.85     54.16 o 
   0  18   4      313.19      229.80     84.65 o 
   1  18   4        5.90      -12.80     45.93 o 
   2  18   4      311.48      363.98     64.67 o 
   3  18   4        7.42       11.09     47.12 o 
   4  18   4      140.13      142.20     67.47 o 
   5  18   4       75.96      153.57     52.76 o 
   6  18   4       72.87      134.18     52.52 o 
   1   1   5     4205.80     4513.11     48.95 o 
   2   1   5        6.44       13.41      4.82 o 
   3   1   5      119.66       93.19      7.49 o 
   4   1   5     1675.77     1637.58     27.76 o 
   5   1   5       62.09       51.56      6.95 o 
   6   1   5      433.22      477.34     16.19 o 
   7   1   5      671.34      657.87     18.03 o 
   8   1   5       13.34       -0.74      6.28 o 
   9   1   5      143.04      173.16      9.81 o 
  10   1   5      315.34      326.28     13.82 o 
  11   1   5      547.00      540.08     26.46 o 
  12   1   5      556.57      519.41     21.87 o 
  13   1   5      127.63      110.01     38.00 o 
  14   1   5      280.03      306.29     25.68 o 
  15   1   5        3.99       28.28     20.00 o 
  16   1   5      285.87      285.95     33.25 o 
  17   1   5       36.95       21.49     27.87 o 
  18   1   5       47.85       30.25     29.84 o 
  19   1   5       37.76       56.14     40.32 o 
  20   1   5        1.60       63.91     54.44 o 
   0   2   5     1772.65     1629.69     33.27 o 
   1   2   5     1251.38     1280.71     20.88 o 
   2   2   5    12789.48    12973.07    135.21 o 
   3   2   5      721.89      816.04     16.34 o 
   4   2   5    19514.86    19170.77    196.77 o 
   5   2   5       41.25       42.91      7.19 o 
   6   2   5    11349.65    11364.51    123.50 o 
   7   2   5     1389.03     1489.03     24.06 o 
   8   2   5     7936.68     7650.05     82.97 o 
   9   2   5      203.73      191.74     13.81 o 
  10   2   5     7344.56     7336.72     91.47 o 
  11   2   5      738.92      744.57     23.63 o 
  12   2   5     2393.07     2308.85     40.77 o 
  13   2   5        5.70        2.33     13.37 o 
  14   2   5     1218.49     1262.79     53.74 o 
  15   2   5      274.69      270.75     31.72 o 
  16   2   5      174.61      142.83     25.89 o 
  17   2   5       82.50       79.13     29.80 o 
  18   2   5       10.00       29.26     37.82 o 
  19   2   5      234.97      169.70     89.18 o 
  20   2   5      159.34      111.09     47.65 o 
   1   3   5      668.01      698.62     14.05 o 
   2   3   5       35.22       57.69      7.10 o 
   3   3   5      453.04      490.15     12.72 o 
   4   3   5      402.47      505.12     22.84 o 
   5   3   5      462.09      548.81     20.88 o 
   6   3   5     8152.16     8193.68    102.96 o 
   7   3   5       44.22       47.77     10.14 o 
   8   3   5     1364.62     1417.49     34.90 o 
   9   3   5     3123.86     3200.72     54.80 o 
  10   3   5     2700.67     2651.09     45.55 o 
  11   3   5        1.65        4.01     10.57 o 
  12   3   5      229.61      248.06     20.38 o 
  13   3   5        8.66       -5.87     13.16 o 
  14   3   5      367.16      430.46     28.15 o 
  15   3   5      668.99      669.75     42.54 o 
  16   3   5      760.08      806.39     39.50 o 
  17   3   5      132.66       93.49     37.04 o 
  18   3   5      278.11      373.12     48.64 o 
  19   3   5        0.42      -20.79     39.55 o 
  20   3   5      211.26      222.28     50.82 o 
   0   4   5    12219.97    11521.64    162.54 o 
   1   4   5     1851.56     1990.30     25.59 o 
   2   4   5    14579.57    13929.54    146.28 o 
   3   4   5     7530.49     8056.17     90.84 o 
   4   4   5    20386.29    20761.33    233.26 o 
   5   4   5     1572.29     1649.61     42.43 o 
   6   4   5     9316.88     9290.56    115.92 o 
   7   4   5      570.26      607.60     22.17 o 
   8   4   5    15154.71    14726.10    176.10 o 
   9   4   5      227.24      232.29     16.51 o 
  10   4   5     6212.17     6233.29     82.91 o 
  11   4   5      347.16      316.39     19.66 o 
  12   4   5     1320.22     1332.95     34.82 o 
  13   4   5       48.66       17.87     15.45 o 
  14   4   5     2740.32     2697.07     57.76 o 
  15   4   5        2.02       23.38     18.74 o 
  16   4   5      908.95      968.00     68.26 o 
  17   4   5       17.09       -4.11     29.23 o 
  18   4   5      712.60      761.97     50.97 o 
  19   4   5       16.76       46.87     41.12 o 
  20   4   5      129.69      152.37     49.22 o 
   1   5   5       91.58       79.81      7.16 o 
   2   5   5     1285.75     1311.28     23.15 o 
   3   5   5       35.17       32.05     12.46 o 
   4   5   5      289.02      309.43     17.74 o 
   5   5   5        4.04        3.58      8.50 o 
   6   5   5      157.52      162.39     19.18 o 
   7   5   5      943.60      945.53     35.85 o 
   8   5   5     2087.71     2023.10     41.57 o 
   9   5   5     2554.29     2390.07     43.49 o 
  10   5   5     2015.13     1925.32     43.89 o 
  11   5   5     1446.82     1385.14     35.17 o 
  12   5   5       18.67       11.59     13.68 o 
  13   5   5       62.34       45.25     15.93 o 
  14   5   5      459.04      554.71     31.80 o 
  15   5   5       28.50       22.40     19.45 o 
  16   5   5     1378.49     1409.73     58.18 o 
  17   5   5        0.21        7.00     40.31 o 
  18   5   5       91.84      113.67     35.65 o 
  19   5   5       21.48      -30.07     32.31 o 
  20   5   5      244.98      288.76    133.39 o 
   0   6   5    75869.13    79206.03   1703.58 o 
   1   6   5     3645.76     3794.97     43.99 o 
   2   6   5    18694.72    18592.66    180.92 o 
   3   6   5      107.81      125.05      8.21 o 
   4   6   5    21055.23    19983.64    209.22 o 
   5   6   5     2770.92     2813.04     48.04 o 
   6   6   5    14132.75    13645.99    231.10 o 
   7   6   5      194.27      187.24     15.93 o 
   8   6   5     8947.34     8647.08    120.80 o 
   9   6   5     1499.92     1430.33     39.44 o 
  10   6   5     8335.14     8324.95    106.65 o 
  11   6   5      167.83      158.00     21.90 o 
  12   6   5     5021.35     4878.58     75.25 o 
  13   6   5      179.10      192.16     20.18 o 
  14   6   5     4541.48     4547.58     75.80 o 
  15   6   5       58.53       52.55     21.16 o 
  16   6   5      722.09      832.46     66.86 o 
  17   6   5        0.09       -0.70     29.58 o 
  18   6   5      646.02      705.41     51.47 o 
  19   6   5      149.55      179.74     48.34 o 
   1   7   5       41.41       28.84      7.01 o 
   2   7   5      710.85      827.41     22.27 o 
   3   7   5      745.36      800.16     18.02 o 
   4   7   5       32.88       26.69     10.15 o 
   5   7   5      403.65      390.38     20.16 o 
   6   7   5     1934.20     1898.11     40.19 o 
   7   7   5      119.18      103.97     14.58 o 
   8   7   5     2396.05     2462.09     45.76 o 
   9   7   5      531.08      490.71     29.59 o 
  10   7   5       11.97       26.26     13.70 o 
  11   7   5      484.73      428.46     28.69 o 
  12   7   5       72.48       76.43     18.36 o 
  13   7   5       48.48       21.82     17.26 o 
  14   7   5     1311.65     1324.94     41.38 o 
  15   7   5       23.33      -17.07     20.54 o 
  16   7   5      656.67      658.90     34.97 o 
  17   7   5        7.71       19.72     28.03 o 
  18   7   5      164.54      133.23     44.16 o 
  19   7   5       28.01       38.84     55.83 o 
   0   8   5     3241.20     2869.37     51.17 o 
   1   8   5        8.52       16.65      8.12 o 
   2   8   5     1945.58     1689.31     28.26 o 
   3   8   5       16.24        3.82      7.32 o 
   4   8   5     4330.59     4349.21     88.52 o 
   5   8   5      739.02      721.47     25.60 o 
   6   8   5     8022.91     8208.60    111.11 o 
   7   8   5     1118.82     1116.57     48.79 o 
   8   8   5     3019.20     2847.97     51.20 o 
   9   8   5       56.10       53.05     14.87 o 
  10   8   5      988.86      914.08     31.32 o 
  11   8   5       15.75       13.10     17.18 o 
  12   8   5     1417.52     1539.49     45.93 o 
  13   8   5       17.47       13.90     17.30 o 
  14   8   5      843.48      842.83     36.27 o 
  15   8   5      117.28       83.62     24.59 o 
  16   8   5      110.28      117.48     28.78 o 
  17   8   5       74.07      112.52     30.20 o 
  18   8   5       94.47      127.75     46.79 o 
   1   9   5     2882.92     2923.73     44.80 o 
   2   9   5       10.73        9.69      7.71 o 
   3   9   5      810.95      924.05     31.33 o 
   4   9   5      355.65      347.25     22.38 o 
   5   9   5       19.35       28.76     12.96 o 
   6   9   5     1452.22     1443.27     37.39 o 
   7   9   5       43.45       28.91     19.76 o 
   8   9   5     1747.08     1719.69     40.40 o 
   9   9   5       30.15       19.96     14.97 o 
  10   9   5      496.74      465.40     32.88 o 
  11   9   5      517.05      475.90     37.85 o 
  12   9   5        5.18       -7.55     22.04 o 
  13   9   5      359.10      275.73     28.71 o 
  14   9   5      121.96      135.82     26.80 o 
  15   9   5        5.39       16.72     25.26 o 
  16   9   5      171.11      153.35     31.01 o 
  17   9   5       32.72       32.51     29.19 o 
  18   9   5       53.55        2.96     45.38 o 
   0  10   5      167.99      182.99     16.95 o 
   1  10   5       23.78       33.85      9.23 o 
   2  10   5       19.42       -2.67     10.82 o 
   3  10   5        3.61       12.99     12.11 o 
   4  10   5      189.66      215.18     19.20 o 
   5  10   5      949.06      891.30     34.08 o 
   6  10   5     3341.52     3116.51     64.80 o 
   7  10   5       86.51      126.89     18.65 o 
   8  10   5      964.95      861.38     34.64 o 
   9  10   5       13.56      -11.63     15.20 o 
  10  10   5      223.20      200.54     23.70 o 
  11  10   5       84.42       48.28     21.38 o 
  12  10   5      272.06      283.75     32.09 o 
  13  10   5       27.84       23.64     25.20 o 
  14  10   5       17.84      -22.92     22.92 o 
  15  10   5       71.30       66.06     29.05 o 
  16  10   5       29.53       19.20     29.23 o 
  17  10   5       24.49       40.58     39.29 o 
   1  11   5      222.00      199.26     15.46 o 
   2  11   5        3.89       14.29     12.39 o 
   3  11   5      132.41      126.78     17.44 o 
   4  11   5      165.22      174.64     18.75 o 
   5  11   5      112.92      126.86     18.14 o 
   6  11   5      220.28      250.99     22.60 o 
   7  11   5       67.26       79.95     18.49 o 
   8  11   5        4.94      -12.02     16.50 o 
   9  11   5       29.45      -19.25     19.25 o 
  10  11   5      291.11      268.49     33.12 o 
  11  11   5      129.89      119.55     29.41 o 
  12  11   5       11.93      -15.52     25.70 o 
  13  11   5       35.79       30.38     28.74 o 
  14  11   5       17.77       26.48     28.44 o 
  15  11   5       56.06       75.88     30.86 o 
  16  11   5       80.51       85.96     38.00 o 
   0  12   5     2388.25     2346.87     61.93 o 
   1  12   5       33.58       21.34     12.37 o 
   2  12   5     1440.14     1330.11     35.52 o 
   3  12   5        5.97       12.06     15.17 o 
   4  12   5     1551.98     1586.94     42.55 o 
   5  12   5       23.77       27.68     15.63 o 
   6  12   5     1850.86     1892.78     56.79 o 
   7  12   5       54.17       21.70     17.85 o 
   8  12   5      829.16      814.73     57.13 o 
   9  12   5       17.47       17.16     25.47 o 
  10  12   5      239.33      246.75     34.55 o 
  11  12   5        4.31      -19.68     25.55 o 
  12  12   5       94.90      131.38     41.10 o 
  13  12   5       23.07      -18.53     30.29 o 
  14  12   5       72.59       22.97     30.59 o 
  15  12   5       10.82       30.55     35.29 o 
   1  13   5       15.18       17.65     18.15 o 
   2  13   5      176.89      160.09     19.61 o 
   3  13   5      113.31      102.20     18.36 o 
   4  13   5      305.81      260.67     22.09 o 
   5  13   5       75.92       63.97     18.49 o 
   6  13   5        1.74        2.96     21.97 o 
   7  13   5       64.19       33.43     25.50 o 
   8  13   5      116.57       96.45     27.98 o 
   9  13   5       13.69        2.70     25.05 o 
  10  13   5      156.47      121.03     31.87 o 
  11  13   5       61.72      -12.74     27.52 o 
  12  13   5       25.72       38.20     31.42 o 
  13  13   5       29.57       23.62     33.03 o 
  14  13   5      301.08      286.95     62.23 o 
  15  13   5       11.68       36.17     54.22 o 
   0  14   5     4991.02     4985.74    153.55 o 
   1  14   5       24.96       10.16     20.64 o 
   2  14   5     2689.68     2744.36     67.42 o 
   3  14   5       76.38       58.56     17.55 o 
   4  14   5     2072.07     2009.37    105.20 o 
   5  14   5        0.23       -1.01     19.61 o 
   6  14   5     2045.03     2063.36     68.77 o 
   7  14   5       61.05       87.10     28.70 o 
   8  14   5     1050.39     1000.36     52.94 o 
   9  14   5        5.33      -19.77     26.58 o 
  10  14   5      909.58      902.78     61.30 o 
  11  14   5        0.12      -25.83     28.80 o 
  12  14   5      568.40      613.88     50.53 o 
  13  14   5        0.81       35.79     45.84 o 
   1  15   5      265.13      309.29     32.66 o 
   2  15   5      249.61      339.58     32.60 o 
   3  15   5      168.93      141.03     27.69 o 
   4  15   5        2.43       -0.83     19.11 o 
   5  15   5      675.71      664.84     39.66 o 
   6  15   5      100.03      142.03     31.63 o 
   7  15   5       31.63       33.18     28.53 o 
   8  15   5      145.60      234.67     36.40 o 
   9  15   5       15.07       15.28     30.78 o 
  10  15   5      137.09       92.72     32.97 o 
  11  15   5       21.40       29.38     36.27 o 
  12  15   5       82.28      -24.61     45.09 o 
   0  16   5     3897.20     3867.56    142.24 o 
   1  16   5       41.93       24.89     25.73 o 
   2  16   5     1844.62     1942.95     72.53 o 
   3  16   5       42.86       19.21     24.95 o 
   4  16   5     1327.22     1425.77     62.47 o 
   5  16   5        8.22       13.21     23.94 o 
   6  16   5     1170.42     1287.66     60.64 o 
   7  16   5       14.14       16.04     30.38 o 
   8  16   5      712.32      698.92     50.93 o 
   9  16   5       10.09       -1.83     31.00 o 
  10  16   5      333.43      334.44     51.18 o 
   1  17   5        4.34        0.18     35.65 o 
   2  17   5        5.10       -3.27     35.18 o 
   3  17   5        7.35        8.66     36.83 o 
   4  17   5       21.29       44.87     33.26 o 
   5  17   5        0.49       22.12     32.17 o 
   6  17   5       14.47        5.50     29.36 o 
   7  17   5       15.01       12.72     48.12 o 
   8  17   5      123.64      137.28     41.64 o 
   9  17   5       52.57       44.32     50.38 o 
   0  18   5     1593.16     1690.01    149.52 o 
   1  18   5       14.19       62.05     42.26 o 
   2  18   5      892.84     1040.04     87.77 o 
   3  18   5        2.16      -39.18     46.81 o 
   4  18   5      767.05      884.75     87.11 o 
   5  18   5        4.63      -14.43     42.18 o 
   6  18   5      605.52      679.48     83.53 o 
   0   0   6     3390.70     3835.55     88.09 o 
   1   0   6    22300.91    23479.16    314.75 o 
   2   0   6    32830.89    33959.82    490.64 o 
   3   0   6     2438.85     2237.75     49.43 o 
   4   0   6    38106.93    38163.28    583.37 o 
   5   0   6     5528.94     5796.46    105.86 o 
   6   0   6    22712.75    22451.28    354.61 o 
   7   0   6     3750.80     3544.59     75.39 o 
   8   0   6     8638.91     8187.76    147.06 o 
   9   0   6      188.08      150.12     21.34 o 
  10   0   6     4985.15     4983.59     98.70 o 
  11   0   6     1011.73     1101.81     81.84 o 
  12   0   6     3664.04     3565.02    110.85 o 
  13   0   6      189.49      188.14     63.02 o 
  14   0   6       29.50       61.03     34.00 o 
  15   0   6       41.70       25.76     34.69 o 
  16   0   6      247.61      300.66     49.56 o 
  17   0   6       55.39       63.07     43.32 o 
  18   0   6      272.98      337.88     58.02 o 
  19   0   6       92.35       85.91     50.16 o 
  20   0   6      376.66      631.24    117.44 o 
   1   1   6     2967.63     3340.27     39.62 o 
   2   1   6     1951.73     1919.43     26.78 o 
   3   1   6       54.29       31.68      6.31 o 
   4   1   6     1335.55     1327.70     25.70 o 
   5   1   6    16893.09    16731.83    189.67 o 
   6   1   6     1767.59     1794.91     34.43 o 
   7   1   6     7745.51     7853.33     98.98 o 
   8   1   6     1043.58     1068.09     32.85 o 
   9   1   6     1247.54     1248.43     23.03 o 
  10   1   6      408.12      403.14     23.97 o 
  11   1   6     3534.39     3499.72     50.91 o 
  12   1   6      740.47      769.02     37.17 o 
  13   1   6     1931.48     1840.45     56.59 o 
  14   1   6      112.49      107.76     25.31 o 
  15   1   6      767.79      710.73     41.51 o 
  16   1   6      153.19      211.96     32.46 o 
  17   1   6       17.21        4.14     27.95 o 
  18   1   6      474.98      478.09     43.65 o 
  19   1   6        7.92       49.38     41.62 o 
  20   1   6      206.31      195.04     50.12 o 
   0   2   6    20530.09    20932.03    282.49 o 
   1   2   6       71.99       81.55      6.74 o 
   2   2   6    34740.55    35534.30    392.02 o 
   3   2   6       33.66       29.12      6.11 o 
   4   2   6    23773.15    23862.85    243.58 o 
   5   2   6     6542.96     7010.04     81.23 o 
   6   2   6    13056.54    13088.46    141.33 o 
   7   2   6     3398.76     3519.38     60.33 o 
   8   2   6     8269.90     8318.53    107.50 o 
   9   2   6       17.75       19.30     11.32 o 
  10   2   6     7686.51     7451.87     93.59 o 
  11   2   6       93.41       90.00     14.49 o 
  12   2   6     3951.35     3817.32     56.18 o 
  13   2   6      274.46      322.34     26.09 o 
  14   2   6      996.15      928.93     55.17 o 
  15   2   6        1.62       -1.70     21.02 o 
  16   2   6     1034.30      998.58     43.81 o 
  17   2   6        3.53      -17.77     28.38 o 
  18   2   6      131.70      142.80     42.87 o 
  19   2   6      110.00      194.50     46.83 o 
  20   2   6       81.46       55.77     43.30 o 
   1   3   6      536.82      488.27     12.36 o 
   2   3   6       96.85      105.59      7.47 o 
   3   3   6     8490.06     8719.05     96.69 o 
   4   3   6     2926.19     3088.85     56.42 o 
   5   3   6    20611.71    21086.87    218.34 o 
   6   3   6      570.07      583.77     32.27 o 
   7   3   6       29.66       61.40     11.36 o 
   8   3   6       90.56       86.34     24.90 o 
   9   3   6      385.48      403.85     20.58 o 
  10   3   6        5.90      -12.22     12.22 o 
  11   3   6     1956.67     1952.71     40.21 o 
  12   3   6       61.67       57.88     14.33 o 
  13   3   6     1861.82     1809.82     38.93 o 
  14   3   6       41.10       29.23     20.37 o 
  15   3   6      569.18      558.38     54.18 o 
  16   3   6      554.07      570.86     41.44 o 
  17   3   6        6.04      -21.28     24.14 o 
  18   3   6      590.46      571.07     54.59 o 
  19   3   6        1.11      -36.67     37.83 o 
  20   3   6       47.40       18.75     44.13 o 
   0   4   6      286.01      256.01     12.00 o 
   1   4   6     1035.19     1057.43     19.26 o 
   2   4   6      829.45      757.86     17.21 o 
   3   4   6      186.48      211.21      9.85 o 
   4   4   6     1255.21     1170.98     32.97 o 
   5   4   6      321.53      312.62     15.66 o 
   6   4   6      145.64      112.85     12.24 o 
   7   4   6      252.81      216.21     15.95 o 
   8   4   6      432.64      429.81     20.41 o 
   9   4   6      125.95      127.07     15.19 o 
  10   4   6      314.96      336.20     23.02 o 
  11   4   6      964.06     1025.97     30.59 o 
  12   4   6      720.05      763.04     36.48 o 
  13   4   6      128.48      110.06     19.10 o 
  14   4   6      829.46      809.40     38.23 o 
  15   4   6       61.62       62.63     27.25 o 
  16   4   6      241.59      226.52     30.09 o 
  17   4   6      185.30      210.32     36.45 o 
  18   4   6       61.04       30.12     33.03 o 
  19   4   6        0.34      -38.32     38.32 o 
  20   4   6        7.12       56.49     56.10 o 
   1   5   6      364.00      414.07     11.90 o 
   2   5   6      202.88      191.72     17.47 o 
   3   5   6     2834.08     2777.18     44.64 o 
   4   5   6       22.03       36.97      9.44 o 
   5   5   6      135.14      149.27     17.78 o 
   6   5   6      368.56      365.73     18.14 o 
   7   5   6      179.86      173.09     24.56 o 
   8   5   6      571.54      603.29     28.98 o 
   9   5   6      294.14      307.62     20.02 o 
  10   5   6       56.27       64.32     14.20 o 
  11   5   6      131.50      122.65     16.89 o 
  12   5   6       95.22       77.55     17.49 o 
  13   5   6       64.28       62.78     17.21 o 
  14   5   6       49.11       58.46     18.56 o 
  15   5   6        0.62      -10.06     18.96 o 
  16   5   6       70.83       42.63     29.41 o 
  17   5   6        1.26      -21.20     29.08 o 
  18   5   6       63.70       42.30     34.71 o 
  19   5   6        0.12      -34.71     34.71 o 
   0   6   6     3870.18     4131.89     62.43 o 
   1   6   6       17.87       14.94      7.63 o 
   2   6   6     2434.65     2408.99     33.75 o 
   3   6   6      189.38      210.85     11.13 o 
   4   6   6      355.58      364.16     17.56 o 
   5   6   6        0.19       -3.58      9.45 o 
   6   6   6      132.35      176.65     15.38 o 
   7   6   6     1248.88     1264.39     33.01 o 
   8   6   6      291.08      332.78     27.30 o 
   9   6   6      113.38      106.05     15.05 o 
  10   6   6      274.67      294.78     24.28 o 
  11   6   6       53.32       42.83     15.69 o 
  12   6   6       98.75      100.25     18.47 o 
  13   6   6      183.66      209.25     22.41 o 
  14   6   6        6.75       24.66     17.91 o 
  15   6   6      165.44      152.85     23.21 o 
  16   6   6       21.80        2.64     26.48 o 
  17   6   6        9.67       16.80     32.54 o 
  18   6   6        1.84      -16.85     34.84 o 
  19   6   6        1.41        1.64     43.17 o 
   1   7   6     4949.31     4925.37     55.51 o 
   2   7   6      130.00      139.07     10.12 o 
   3   7   6       18.54       15.64      7.08 o 
   4   7   6       86.85      116.73     13.61 o 
   5   7   6      358.39      292.39     20.42 o 
   6   7   6       17.59       19.17     11.82 o 
   7   7   6       97.51       53.37     13.33 o 
   8   7   6       19.39       21.36     13.99 o 
   9   7   6      204.12      232.07     19.06 o 
  10   7   6       87.82       80.66     16.70 o 
  11   7   6       64.23       50.73     16.55 o 
  12   7   6      287.05      288.02     30.93 o 
  13   7   6      532.48      550.56     29.18 o 
  14   7   6       34.50       52.62     21.34 o 
  15   7   6      110.50       95.97     23.98 o 
  16   7   6      296.42      321.21     29.77 o 
  17   7   6      208.37      271.55     40.10 o 
  18   7   6      433.75      424.84     47.43 o 
  19   7   6       84.40      169.34     98.03 o 
   0   8   6     3754.21     3431.71     80.79 o 
   1   8   6       55.74       41.35      9.18 o 
   2   8   6     7513.53     7360.02     78.36 o 
   3   8   6       24.88       22.23      9.60 o 
   4   8   6     6462.67     6435.97     90.68 o 
   5   8   6       40.11       62.24     13.65 o 
   6   8   6     2772.82     2763.60     52.65 o 
   7   8   6      419.99      472.49     29.89 o 
   8   8   6     2336.30     2212.81     48.52 o 
   9   8   6      100.42       57.33     15.55 o 
  10   8   6     2048.45     2197.96     47.61 o 
  11   8   6     1324.87     1213.37     52.40 o 
  12   8   6     1081.52     1031.94     36.45 o 
  13   8   6      947.66      894.92     38.86 o 
  14   8   6      526.88      489.83     39.16 o 
  15   8   6        6.81       -3.19     22.52 o 
  16   8   6      534.93      523.98     35.08 o 
  17   8   6       40.55       -8.48     29.29 o 
  18   8   6      110.40      150.69     56.41 o 
   1   9   6     4027.71     4014.85     58.97 o 
   2   9   6      413.73      440.63     19.13 o 
   3   9   6     1484.95     1437.47     39.91 o 
   4   9   6      311.31      313.21     28.40 o 
   5   9   6     3043.02     3103.63     57.32 o 
   6   9   6        2.27        9.94     13.51 o 
   7   9   6      123.27      137.79     24.68 o 
   8   9   6      304.65      352.25     22.59 o 
   9   9   6     1799.57     1694.43     41.91 o 
  10   9   6      210.95      218.68     21.39 o 
  11   9   6      969.10      990.95     35.56 o 
  12   9   6      200.61      200.76     25.03 o 
  13   9   6       81.09       91.22     33.15 o 
  14   9   6       51.03       88.04     21.87 o 
  15   9   6      338.83      386.26     34.45 o 
  16   9   6      200.86      219.67     32.11 o 
  17   9   6      124.93      102.69     34.98 o 
   0  10   6     6131.56     6175.30    107.42 o 
   1  10   6      389.58      400.50     22.70 o 
   2  10   6     9284.85     9218.70    112.83 o 
   3  10   6       96.02      106.16     18.05 o 
   4  10   6     5981.78     5973.43     98.71 o 
   5  10   6      942.48      880.77     34.38 o 
   6  10   6     5911.45     5748.33     89.17 o 
   7  10   6       45.91       84.39     17.84 o 
   8  10   6     4875.74     4757.12     75.29 o 
   9  10   6       34.68        9.34     17.28 o 
  10  10   6     3314.08     3154.40     72.98 o 
  11  10   6      144.99      124.68     25.86 o 
  12  10   6     1454.69     1475.34     47.93 o 
  13  10   6        2.05       -7.08     22.16 o 
  14  10   6      469.41      455.91     33.60 o 
  15  10   6       34.97       -6.95     26.37 o 
  16  10   6      610.87      631.00     54.79 o 
  17  10   6       39.69       21.73     34.69 o 
   1  11   6       10.69        4.97     11.88 o 
   2  11   6        2.42        3.69     14.19 o 
   3  11   6     2127.95     2195.11     56.78 o 
   4  11   6      529.52      541.81     29.12 o 
   5  11   6     1831.36     1780.79     49.16 o 
   6  11   6      783.25      715.61     33.73 o 
   7  11   6      607.12      585.04     30.07 o 
   8  11   6      678.10      623.06     31.94 o 
   9  11   6      382.63      380.18     28.01 o 
  10  11   6      547.67      542.37     36.66 o 
  11  11   6      109.29      107.88     24.65 o 
  12  11   6      481.44      505.66     39.82 o 
  13  11   6       67.00       41.77     28.32 o 
  14  11   6      200.91      178.62     29.03 o 
  15  11   6      164.04      207.48     36.80 o 
  16  11   6       90.31       96.87     51.09 o 
   0  12   6      438.15      553.72     82.15 o 
   1  12   6        1.48        1.63     15.75 o 
   2  12   6     3078.50     3125.24     61.36 o 
   3  12   6      223.49      202.37     21.48 o 
   4  12   6     2669.27     2812.01     64.12 o 
   5  12   6      427.27      376.79     29.04 o 
   6  12   6     1532.83     1504.82     46.56 o 
   7  12   6      172.49      162.34     23.35 o 
   8  12   6     1435.17     1488.32     46.24 o 
   9  12   6       12.60       15.55     21.57 o 
  10  12   6     1298.06     1276.63     56.51 o 
  11  12   6       77.72       49.27     41.24 o 
  12  12   6      867.94      922.22     53.21 o 
  13  12   6        8.89       42.53     32.88 o 
  14  12   6      123.66      168.61     31.34 o 
  15  12   6       34.14       43.63     60.57 o 
   1  13   6      581.72      618.18     34.25 o 
   2  13   6       29.86       44.95     19.08 o 
   3  13   6     2561.19     2486.09     56.75 o 
   4  13   6      311.28      275.27     40.57 o 
   5  13   6     1361.22     1266.55     61.52 o 
   6  13   6      648.45      536.45     44.65 o 
   7  13   6      422.95      442.42     30.69 o 
   8  13   6      292.87      220.51     32.75 o 
   9  13   6      286.22      273.32     44.35 o 
  10  13   6       63.80       40.91     28.26 o 
  11  13   6      116.68       85.05     31.70 o 
  12  13   6      125.30      133.48     34.88 o 
  13  13   6       68.86       83.29     33.99 o 
  14  13   6      132.41      169.56     59.24 o 
   0  14   6      643.33      617.58     60.66 o 
   1  14   6      112.01      126.67     24.94 o 
   2  14   6      697.01      767.53     39.62 o 
   3  14   6        1.35        6.34     19.97 o 
   4  14   6      952.40      889.95     45.05 o 
   5  14   6       17.28        0.80     20.84 o 
   6  14   6      578.02      557.32     46.24 o 
   7  14   6        8.79        8.04     25.95 o 
   8  14   6      356.29      333.17     42.05 o 
   9  14   6       67.54       51.94     31.04 o 
  10  14   6      426.64      401.89     44.02 o 
  11  14   6       24.66       17.54     30.30 o 
  12  14   6      397.84      347.00     44.81 o 
  13  14   6       15.89       -6.41     47.14 o 
   1  15   6      182.02      172.01     37.03 o 
   2  15   6        0.08       10.89     23.36 o 
   3  15   6      286.79      318.30     33.34 o 
   4  15   6        0.04       14.51     24.50 o 
   5  15   6      147.12      142.08     26.51 o 
   6  15   6        2.24        7.52     27.13 o 
   7  15   6        8.18       16.96     28.91 o 
   8  15   6       33.91       39.50     30.13 o 
   9  15   6        1.20       10.06     29.73 o 
  10  15   6        0.21      -12.42     30.10 o 
  11  15   6       36.46       81.05     39.75 o 
  12  15   6        0.62       29.34     46.33 o 
   0  16   6       25.42       55.79     45.27 o 
   1  16   6        1.45        6.20     29.99 o 
   2  16   6      100.36       66.40     34.75 o 
   3  16   6        5.48       21.46     27.12 o 
   4  16   6       49.16       39.79     27.37 o 
   5  16   6       22.12       11.62     30.45 o 
   6  16   6       38.53       44.19     31.28 o 
   7  16   6       72.48      112.01     34.36 o 
   8  16   6       30.31       12.66     32.08 o 
   9  16   6        1.41       35.13     36.92 o 
  10  16   6       31.39      -17.96     44.37 o 
   1  17   6      273.53      278.24     42.82 o 
   2  17   6       14.41      -19.63     35.44 o 
   3  17   6       38.57       14.89     32.61 o 
   4  17   6       75.84        7.53     31.82 o 
   5  17   6       12.58      -17.60     37.28 o 
   6  17   6        1.48       15.58     33.29 o 
   7  17   6       13.83      -14.27     48.51 o 
   8  17   6        1.56       -4.57     36.58 o 
   0  18   6      202.86      203.51     59.74 o 
   1  18   6        1.49       -8.30     54.26 o 
   2  18   6      265.99      283.01     64.92 o 
   3  18   6        1.10      -16.06     68.56 o 
   4  18   6      118.20      141.26     76.19 o 
   5  18   6        0.97      -31.86     51.61 o 
   1   1   7     5860.92     6037.94     65.82 o 
   2   1   7       84.82       68.04      8.31 o 
   3   1   7     3221.17     3464.91     42.94 o 
   4   1   7     1161.04     1305.91     51.70 o 
   5   1   7     7303.70     7445.55     93.69 o 
   6   1   7      266.31      274.98     17.27 o 
   7   1   7     8386.31     8484.56    106.85 o 
   8   1   7      111.08      114.30     13.42 o 
   9   1   7     1483.51     1433.64     37.79 o 
  10   1   7       80.57       76.16     15.81 o 
  11   1   7     1080.31     1006.84     40.10 o 
  12   1   7      116.54       89.64     22.81 o 
  13   1   7       16.83        9.68     21.25 o 
  14   1   7        3.05        5.59     22.49 o 
  15   1   7        3.18        9.70     24.31 o 
  16   1   7       92.20       47.76     27.67 o 
  17   1   7        1.12        5.74     28.83 o 
  18   1   7       18.64       -0.19     30.24 o 
  19   1   7       33.21       29.52     33.72 o 
  20   1   7       14.74      -30.44     42.30 o 
   0   2   7     3990.98     4069.08     67.74 o 
   1   2   7      810.20      924.70     22.45 o 
   2   2   7      177.07      283.48     14.00 o 
   3   2   7      573.53      508.80     14.73 o 
   4   2   7       28.53       24.18      7.04 o 
   5   2   7      349.97      391.05     15.17 o 
   6   2   7     5037.30     4863.44     67.25 o 
   7   2   7      290.25      310.78     17.80 o 
   8   2   7      398.98      374.64     18.93 o 
   9   2   7     1347.48     1431.93     48.44 o 
  10   2   7       55.05       66.87     14.45 o 
  11   2   7        2.03       15.48     12.92 o 
  12   2   7      590.62      591.03     32.85 o 
  13   2   7      263.43      276.12     25.87 o 
  14   2   7      537.88      628.55     39.69 o 
  15   2   7      147.63      120.61     28.82 o 
  16   2   7      340.66      326.43     37.36 o 
  17   2   7        6.39       31.72     29.50 o 
  18   2   7      133.28      136.73     35.46 o 
  19   2   7      257.52      239.15     50.27 o 
  20   2   7       23.46      -17.23     57.43 o 
   1   3   7    14545.31    14430.04    142.90 o 
   2   3   7     4286.16     4365.00     51.21 o 
   3   3   7    10789.77    11201.30    121.47 o 
   4   3   7      342.96      350.05     15.82 o 
   5   3   7     9069.94     8549.97     90.80 o 
   6   3   7      255.87      237.86     13.43 o 
   7   3   7    23175.49    22923.53    261.58 o 
   8   3   7     1082.42     1050.52     37.48 o 
   9   3   7     1936.21     1902.29     41.71 o 
  10   3   7     1559.79     1570.62     38.41 o 
  11   3   7     1071.81     1064.66     51.87 o 
  12   3   7      403.75      410.43     22.90 o 
  13   3   7     1168.24     1317.58     54.96 o 
  14   3   7      480.67      550.65     42.94 o 
  15   3   7       76.35       91.22     24.57 o 
  16   3   7      324.84      335.53     32.90 o 
  17   3   7       87.73       72.86     32.05 o 
  18   3   7       99.20       81.42     42.21 o 
  19   3   7       52.94       35.93     41.96 o 
   0   4   7    10637.21    10805.85    156.21 o 
   1   4   7      119.12      134.14      8.47 o 
   2   4   7       17.22       30.43      6.86 o 
   3   4   7       58.65       86.23      9.81 o 
   4   4   7      406.03      388.30     13.74 o 
   5   4   7      195.26      202.95     14.44 o 
   6   4   7     2702.13     2661.43     47.21 o 
   7   4   7     1447.25     1369.94     34.66 o 
   8   4   7       17.33       25.54     11.71 o 
   9   4   7      245.90      244.38     18.78 o 
  10   4   7        6.94       -8.61     13.31 o 
  11   4   7      163.00      165.63     18.15 o 
  12   4   7     1033.50     1080.50     42.08 o 
  13   4   7      535.96      545.41     33.19 o 
  14   4   7     1475.97     1501.18     49.94 o 
  15   4   7      651.92      814.38     48.44 o 
  16   4   7      142.44      221.71     30.89 o 
  17   4   7      491.55      565.57     45.47 o 
  18   4   7      124.94      155.25     37.89 o 
  19   4   7      204.23      222.86     50.47 o 
   1   5   7    21354.72    21175.55    206.08 o 
   2   5   7      259.84      279.85     15.47 o 
   3   5   7    15401.83    14616.83    157.08 o 
   4   5   7      204.92      205.58     10.74 o 
   5   5   7    13725.40    13488.13    177.75 o 
   6   5   7      931.46      994.06     29.97 o 
   7   5   7     8105.66     7957.66    106.83 o 
   8   5   7      124.98      100.36     15.21 o 
   9   5   7     1229.99     1293.25     35.74 o 
  10   5   7      189.52      186.25     21.25 o 
  11   5   7     2480.71     2395.08     59.21 o 
  12   5   7     1287.12     1244.53     36.65 o 
  13   5   7     5436.23     5600.23     85.00 o 
  14   5   7      628.67      684.93     29.71 o 
  15   5   7     1461.09     1473.96     52.32 o 
  16   5   7       94.54       82.50     30.81 o 
  17   5   7      370.90      448.29     44.78 o 
  18   5   7      109.15      160.69     37.97 o 
  19   5   7       31.37       54.14     45.30 o 
   0   6   7     8133.61     8112.95    110.02 o 
   1   6   7     2795.75     2992.54     38.06 o 
   2   6   7     3823.21     3779.79     48.70 o 
   3   6   7      104.37      135.79     10.27 o 
   4   6   7    10248.17     9905.34    125.06 o 
   5   6   7       28.45       43.41     11.56 o 
   6   6   7     3552.85     3421.68     57.95 o 
   7   6   7      699.74      659.41     28.25 o 
   8   6   7      331.33      287.06     20.25 o 
   9   6   7      226.26      244.46     21.15 o 
  10   6   7      649.31      675.50     27.47 o 
  11   6   7      514.03      490.42     26.01 o 
  12   6   7      595.65      586.76     31.34 o 
  13   6   7      763.88      819.04     43.86 o 
  14   6   7      843.59      840.99     30.63 o 
  15   6   7      717.63      787.55     37.46 o 
  16   6   7      196.74      160.66     35.42 o 
  17   6   7      249.22      184.96     37.87 o 
  18   6   7      317.72      319.76     44.40 o 
  19   6   7       97.19       85.37     47.82 o 
   1   7   7     5077.25     4729.10     54.58 o 
   2   7   7       79.42       95.17      9.18 o 
   3   7   7     6944.98     6893.78     93.59 o 
   4   7   7       39.92       34.19     13.84 o 
   5   7   7    10159.87    10074.94    129.75 o 
   6   7   7      195.21      186.07     22.86 o 
   7   7   7     5741.29     5536.80     84.01 o 
   8   7   7      166.08      129.12     18.39 o 
   9   7   7     1457.20     1373.28     53.11 o 
  10   7   7      890.93      974.03     34.08 o 
  11   7   7     1711.22     1653.10     49.46 o 
  12   7   7      248.05      271.03     23.78 o 
  13   7   7     2574.60     2694.83     56.89 o 
  14   7   7       66.94       51.28     21.06 o 
  15   7   7      847.52      849.14     51.68 o 
  16   7   7      115.50      100.41     27.07 o 
  17   7   7      246.29      222.94     41.26 o 
  18   7   7       13.30       24.64     45.39 o 
   0   8   7     1125.62     1141.32     40.84 o 
   1   8   7       19.88       22.24      9.01 o 
   2   8   7     1734.22     1689.42     32.85 o 
   3   8   7       56.62       69.14     11.11 o 
   4   8   7     1228.73     1220.53     32.98 o 
   5   8   7      845.04      789.88     27.84 o 
   6   8   7       72.61       78.85     15.31 o 
   7   8   7     2223.18     2207.47     47.97 o 
   8   8   7      155.11      206.32     32.96 o 
   9   8   7      986.66      959.77     34.26 o 
  10   8   7        3.47       15.49     16.24 o 
  11   8   7      450.22      439.04     28.02 o 
  12   8   7       24.85       -2.67     18.09 o 
  13   8   7      418.96      458.82     29.40 o 
  14   8   7      194.60      163.77     27.11 o 
  15   8   7      269.64      308.22     30.01 o 
  16   8   7       17.72       33.82     24.99 o 
  17   8   7      311.05      384.74     64.03 o 
  18   8   7        0.53      -18.59     70.02 o 
   1   9   7      260.40      298.14     17.59 o 
   2   9   7        2.88       -0.72     10.68 o 
   3   9   7     2278.14     2413.46     49.15 o 
   4   9   7      200.37      194.98     18.28 o 
   5   9   7     1831.18     1924.10     45.94 o 
   6   9   7      588.19      583.99     26.85 o 
   7   9   7     3594.48     3380.58     63.23 o 
   8   9   7      349.71      347.19     36.73 o 
   9   9   7     1381.15     1238.78     40.41 o 
  10   9   7      111.93      113.66     22.05 o 
  11   9   7      543.58      493.36     30.93 o 
  12   9   7        6.65       -2.19     19.10 o 
  13   9   7      192.02      210.22     28.17 o 
  14   9   7        6.99        6.39     23.36 o 
  15   9   7      136.04      103.40     30.47 o 
  16   9   7      100.41       96.52     31.20 o 
  17   9   7       25.34       52.87     34.68 o 
   0  10   7       35.24       25.03     16.09 o 
   1  10   7       47.71       22.42     12.63 o 
   2  10   7     1326.85     1232.68     35.85 o 
   3  10   7      194.65      260.80     25.78 o 
   4  10   7     1221.36     1167.34     44.49 o 
   5  10   7     1218.63     1317.61     42.04 o 
   6  10   7      124.96      138.27     18.89 o 
   7  10   7      242.55      209.05     22.24 o 
   8  10   7       42.63       30.88     17.82 o 
   9  10   7      178.01      151.03     20.53 o 
  10  10   7       19.21       16.22     18.39 o 
  11  10   7       78.78       43.61     20.35 o 
  12  10   7       12.74      -20.03     21.05 o 
  13  10   7        6.04        5.01     23.57 o 
  14  10   7       53.17       13.18     25.07 o 
  15  10   7       13.51       38.74     28.66 o 
  16  10   7       12.82       19.30     33.55 o 
   1  11   7      696.81      664.75     27.09 o 
   2  11   7      232.99      226.01     21.81 o 
   3  11   7      172.36      148.78     19.77 o 
   4  11   7       99.08      124.53     21.10 o 
   5  11   7        0.30       -0.25     18.05 o 
   6  11   7      575.87      625.61     39.60 o 
   7  11   7      169.46      118.25     39.56 o 
   8  11   7       53.41       36.89     18.14 o 
   9  11   7       24.36       25.73     19.02 o 
  10  11   7       13.22        0.97     19.24 o 
  11  11   7        9.28       -1.73     22.26 o 
  12  11   7      366.29      354.67     38.62 o 
  13  11   7        6.76        7.01     26.91 o 
  14  11   7       50.21       69.90     31.44 o 
  15  11   7       22.73        5.74     28.76 o 
  16  11   7       17.52       49.06     54.33 o 
   0  12   7      304.87      320.28     33.93 o 
   1  12   7       54.91       32.02     27.85 o 
   2  12   7       11.60        9.74     16.66 o 
   3  12   7      137.55      140.41     20.87 o 
   4  12   7        8.18        2.05     17.24 o 
   5  12   7       16.74       20.66     20.30 o 
   6  12   7       94.08       85.31     22.98 o 
   7  12   7        8.39       -8.84     18.58 o 
   8  12   7      181.55      172.36     24.64 o 
   9  12   7       64.45       71.44     22.79 o 
  10  12   7      290.51      236.27     30.50 o 
  11  12   7       33.99        3.40     27.82 o 
  12  12   7       82.56       76.96     32.09 o 
  13  12   7      153.86      168.11     36.86 o 
  14  12   7      111.57       95.59     41.63 o 
  15  12   7        3.46       21.97     53.69 o 
   1  13   7     2803.10     2944.01     69.51 o 
   2  13   7       32.55        5.98     19.96 o 
   3  13   7     1294.84     1272.36     42.05 o 
   4  13   7       39.12       29.71     20.50 o 
   5  13   7     1329.61     1346.34     48.11 o 
   6  13   7      205.02      179.39     27.41 o 
   7  13   7     2355.87     2379.77     59.09 o 
   8  13   7        0.27       -8.86     20.13 o 
   9  13   7      843.90      850.90     50.06 o 
  10  13   7      102.19       97.88     32.06 o 
  11  13   7      590.78      496.76     45.45 o 
  12  13   7        1.85        1.03     30.51 o 
  13  13   7       23.58       40.40     38.34 o 
  14  13   7        0.65      -56.49     56.49 o 
   0  14   7      203.99      279.43     49.11 o 
   1  14   7       69.31       50.60     28.96 o 
   2  14   7      253.54      251.73     29.81 o 
   3  14   7      267.36      222.11     29.18 o 
   4  14   7      668.12      795.40     37.19 o 
   5  14   7      109.72      105.67     24.11 o 
   6  14   7      587.45      643.86     52.32 o 
   7  14   7       76.93      125.62     28.13 o 
   8  14   7      447.88      424.60     40.94 o 
   9  14   7      232.19      195.49     34.56 o 
  10  14   7      153.77      165.67     36.41 o 
  11  14   7      112.07      105.47     34.42 o 
  12  14   7       77.79       93.56     41.83 o 
  13  14   7      178.74      135.48     55.64 o 
   1  15   7     1175.04     1182.82     58.55 o 
   2  15   7       14.62       14.60     29.08 o 
   3  15   7      986.33     1045.84     57.45 o 
   4  15   7       22.28       10.69     22.58 o 
   5  15   7      535.84      532.31     40.50 o 
   6  15   7       67.54       55.40     30.28 o 
   7  15   7     1143.81     1184.20     58.43 o 
   8  15   7        4.58      -17.19     30.07 o 
   9  15   7      380.60      332.08     41.73 o 
  10  15   7       51.17       57.90     37.58 o 
  11  15   7      276.03      356.47    102.27 o 
   0  16   7      647.93      613.07     68.50 o 
   1  16   7        3.70        8.88     30.37 o 
   2  16   7      358.72      381.39     69.81 o 
   3  16   7       21.56        8.10     32.06 o 
   4  16   7      306.57      254.89     34.40 o 
   5  16   7        2.98        3.69     28.83 o 
   6  16   7      225.72      252.74     40.40 o 
   7  16   7       89.99       87.74     34.70 o 
   8  16   7      380.34      362.05     49.43 o 
   9  16   7      100.76       94.16     59.90 o 
   1  17   7      981.69     1032.04     61.48 o 
   2  17   7       55.98       68.96     35.83 o 
   3  17   7      661.70      641.70     72.28 o 
   4  17   7       26.74       28.66     41.41 o 
   5  17   7      679.10      595.68     57.18 o 
   6  17   7       23.19      -36.18     40.25 o 
   7  17   7      465.74      469.19     71.30 o 
   0  18   7      272.15      348.38     94.61 o 
   1  18   7       13.34       26.42     43.97 o 
   2  18   7      202.05      184.47     60.01 o 
   3  18   7        1.97       -5.15     52.80 o 
   4  18   7      199.37       83.22     60.40 o 
   0   0   8     7527.78     7762.88    166.37 o 
   1   0   8     2194.27     2382.07     47.44 o 
   2   0   8       49.20       30.61     10.59 o 
   3   0   8    12759.82    14071.19    199.78 o 
   4   0   8     9107.57     9497.94    141.98 o 
   5   0   8    11341.36    11611.63    196.95 o 
   6   0   8      615.68      655.69     29.94 o 
   7   0   8     6988.02     7491.53    138.41 o 
   8   0   8     1435.28     1616.21     49.77 o 
   9   0   8       12.92       -6.96     21.28 o 
  10   0   8      444.71      466.80     42.09 o 
  11   0   8      844.21      813.05     54.51 o 
  12   0   8      139.12      200.88     38.23 o 
  13   0   8     1158.32     1267.36     81.14 o 
  14   0   8      253.59      155.68     41.14 o 
  15   0   8     3230.28     3313.81    260.66 o 
  16   0   8       63.01       98.95     43.65 o 
  17   0   8      801.52      997.37     76.03 o 
  18   0   8       23.79       51.58     46.74 o 
  19   0   8      122.31       25.22     52.54 o 
   1   1   8     3078.49     2645.55     36.06 o 
   2   1   8      889.42      966.83     20.11 o 
   3   1   8    32746.59    33378.51    316.46 o 
   4   1   8      106.06      124.42      9.84 o 
   5   1   8    12938.95    12328.42    146.76 o 
   6   1   8     1542.69     1628.34     33.35 o 
   7   1   8     2851.80     2509.04     44.17 o 
   8   1   8      403.59      382.45     26.00 o 
   9   1   8     6799.04     6412.04    110.72 o 
  10   1   8      896.39      951.79     33.42 o 
  11   1   8     3439.65     3655.90     92.50 o 
  12   1   8      172.29      120.57     28.85 o 
  13   1   8     1739.18     1779.03     61.98 o 
  14   1   8      109.40       75.99     38.85 o 
  15   1   8     1848.18     1958.10    123.91 o 
  16   1   8       63.86       92.79     37.81 o 
  17   1   8      519.50      620.57     46.73 o 
  18   1   8        7.73       -4.49     33.74 o 
  19   1   8      623.07      651.74     52.91 o 
   0   2   8     1136.38     1106.69     33.13 o 
   1   2   8     1973.41     1980.16     38.39 o 
   2   2   8        7.90       18.85      7.01 o 
   3   2   8      687.75      722.66     21.32 o 
   4   2   8      223.19      255.92     12.99 o 
   5   2   8      449.20      417.49     16.15 o 
   6   2   8      929.85      886.87     24.21 o 
   7   2   8      132.47      114.75     19.27 o 
   8   2   8      134.43      114.18     19.01 o 
   9   2   8     2174.12     2089.56     48.50 o 
  10   2   8      825.78      887.13     61.15 o 
  11   2   8     1064.03     1162.16     45.91 o 
  12   2   8       85.60       85.45     23.13 o 
  13   2   8      193.78      267.24     30.55 o 
  14   2   8       47.13       41.11     25.51 o 
  15   2   8     1834.55     1757.34     80.17 o 
  16   2   8       26.18      -22.07     26.97 o 
  17   2   8      566.83      561.25     45.63 o 
  18   2   8        0.34      -20.81     33.12 o 
  19   2   8      138.63      161.58     46.92 o 
   1   3   8    34220.03    35716.20    337.51 o 
   2   3   8     2503.01     2680.21     36.86 o 
   3   3   8     7334.71     7133.71     78.57 o 
   4   3   8     1251.90     1361.25     25.77 o 
   5   3   8     5867.44     5417.58     67.51 o 
   6   3   8        0.24        9.68     11.33 o 
   7   3   8     1956.80     1891.87     39.72 o 
   8   3   8      300.36      375.97     20.88 o 
   9   3   8     3981.27     4119.49     77.64 o 
  10   3   8       38.93       61.44     15.65 o 
  11   3   8      433.05      487.63     34.55 o 
  12   3   8        6.98       19.54     15.80 o 
  13   3   8      456.33      469.38     31.95 o 
  14   3   8      201.65      151.13     30.25 o 
  15   3   8     1508.15     1466.21     68.74 o 
  16   3   8      129.97      165.99     34.02 o 
  17   3   8      964.42     1163.70     58.96 o 
  18   3   8        6.07       12.70     33.49 o 
  19   3   8      184.69      108.98     45.49 o 
   0   4   8     2312.91     2210.40     45.87 o 
   1   4   8      103.39       95.18      8.74 o 
   2   4   8      954.34      903.19     26.72 o 
   3   4   8      559.92      588.46     16.02 o 
   4   4   8       22.90       34.79      8.36 o 
   5   4   8      311.08      346.64     18.98 o 
   6   4   8        0.72        2.65     10.19 o 
   7   4   8     1300.73     1397.41     43.29 o 
   8   4   8      815.23      779.29     45.12 o 
   9   4   8       22.99       21.43     14.08 o 
  10   4   8      732.74      719.53     28.82 o 
  11   4   8      322.53      317.61     21.87 o 
  12   4   8      254.12      221.55     21.01 o 
  13   4   8     1065.28     1111.75     39.12 o 
  14   4   8       22.83       32.88     23.02 o 
  15   4   8      196.08      200.72     29.44 o 
  16   4   8        0.07       46.78     26.70 o 
  17   4   8      303.48      393.02     52.21 o 
  18   4   8        8.60       27.75     40.72 o 
  19   4   8      122.28      154.11     63.02 o 
   1   5   8     1797.74     1936.60     30.04 o 
   2   5   8       61.42       51.05      8.74 o 
   3   5   8      573.66      617.61     26.25 o 
   4   5   8      820.33      878.74     26.02 o 
   5   5   8      305.77      320.53     19.69 o 
   6   5   8       15.01       11.49     11.52 o 
   7   5   8       14.52       25.03     12.89 o 
   8   5   8       86.30       56.85     15.02 o 
   9   5   8      488.21      458.02     24.58 o 
  10   5   8      130.83      105.12     18.52 o 
  11   5   8        6.65        2.87     15.12 o 
  12   5   8      188.70      204.24     21.69 o 
  13   5   8      167.54      203.80     22.55 o 
  14   5   8        5.60        1.57     22.91 o 
  15   5   8       18.21       -5.95     23.91 o 
  16   5   8        4.58       -4.52     26.47 o 
  17   5   8       27.84       18.13     33.27 o 
  18   5   8        4.27       -6.17     34.42 o 
  19   5   8        5.82      -27.24     55.44 o 
   0   6   8       72.90       56.37     13.25 o 
   1   6   8      210.26      236.90     16.21 o 
   2   6   8      350.09      370.65     22.89 o 
   3   6   8     1174.07     1216.81     28.57 o 
   4   6   8       85.36       82.31     13.29 o 
   5   6   8      482.27      482.06     22.03 o 
   6   6   8     1300.39     1270.45     33.88 o 
   7   6   8        0.22        1.16     12.58 o 
   8   6   8        3.52       -3.70     12.71 o 
   9   6   8      622.27      544.34     26.92 o 
  10   6   8      396.41      391.98     25.66 o 
  11   6   8     1547.18     1536.63     40.54 o 
  12   6   8       20.25       10.91     17.53 o 
  13   6   8       31.82       20.25     18.77 o 
  14   6   8       97.00      109.93     27.67 o 
  15   6   8       17.59       42.83     26.56 o 
  16   6   8       51.75        2.37     30.07 o 
  17   6   8       89.49       97.13     36.76 o 
  18   6   8        1.36       10.24     42.03 o 
   1   7   8     2159.84     2085.45     34.73 o 
   2   7   8       35.62       34.42      9.44 o 
   3   7   8     4737.83     4605.90     65.66 o 
   4   7   8       91.23       85.70     13.81 o 
   5   7   8      211.04      232.54     21.62 o 
   6   7   8        8.05       -2.93     12.78 o 
   7   7   8       10.67      -14.07     16.27 o 
   8   7   8      335.70      364.34     23.58 o 
   9   7   8     2232.77     2197.24     49.90 o 
  10   7   8      509.83      525.93     31.56 o 
  11   7   8      279.01      265.10     23.27 o 
  12   7   8       61.07       41.23     23.56 o 
  13   7   8      616.10      614.19     32.09 o 
  14   7   8        9.46       25.46     22.24 o 
  15   7   8      509.57      612.91     42.15 o 
  16   7   8       10.36       45.45     33.17 o 
  17   7   8      257.65      269.15     42.25 o 
  18   7   8        4.40       49.33     46.25 o 
   0   8   8        0.28      -12.50     12.50 o 
   1   8   8        6.16        7.37      9.99 o 
   2   8   8       41.99       42.73     11.83 o 
   3   8   8      186.46      232.69     18.67 o 
   4   8   8      358.06      380.56     21.46 o 
   5   8   8      651.02      601.17     26.00 o 
   6   8   8        4.84      -13.30     13.30 o 
   7   8   8      546.61      504.77     39.18 o 
   8   8   8       93.53       81.56     24.97 o 
   9   8   8     1054.81     1116.08     37.52 o 
  10   8   8      147.71      151.01     25.45 o 
  11   8   8     1324.99     1210.99     44.99 o 
  12   8   8       29.22       47.39     19.68 o 
  13   8   8      326.21      408.52     29.60 o 
  14   8   8      135.21       96.95     25.56 o 
  15   8   8      656.05      662.49     33.63 o 
  16   8   8       58.43       39.41     34.96 o 
  17   8   8      300.41      387.35     54.36 o 
   1   9   8     7702.18     7845.61     99.05 o 
   2   9   8       20.45       10.72     12.09 o 
   3   9   8     5526.18     5420.95     84.17 o 
   4   9   8        7.40       31.10     16.41 o 
   5   9   8     5985.47     6226.95     93.74 o 
   6   9   8       24.03       39.88     16.07 o 
   7   9   8     1872.17     1929.96     47.20 o 
   8   9   8        0.16       15.94     16.73 o 
   9   9   8     3600.07     3624.06     76.54 o 
  10   9   8      281.17      251.65     23.95 o 
  11   9   8     1794.79     1830.39     47.90 o 
  12   9   8        3.82       10.38     19.97 o 
  13   9   8     1065.94     1047.82     54.85 o 
  14   9   8        2.45        0.10     24.99 o 
  15   9   8     1008.39     1015.46     52.17 o 
  16   9   8       52.46        2.21     28.76 o 
  17   9   8      438.42      541.45     77.26 o 
   0  10   8        6.42       34.64     21.73 o 
   1  10   8       40.64       57.43     13.62 o 
   2  10   8        1.10        8.87     14.06 o 
   3  10   8       18.53        5.63     14.91 o 
   4  10   8      207.71      175.26     20.19 o 
   5  10   8      116.58       70.97     19.37 o 
   6  10   8        2.74       -5.87     17.33 o 
   7  10   8      575.64      554.95     29.50 o 
   8  10   8        3.83       19.07     17.77 o 
   9  10   8      499.92      494.09     30.37 o 
  10  10   8        0.27       10.85     18.43 o 
  11  10   8      264.35      221.09     24.89 o 
  12  10   8        9.41       13.61     23.42 o 
  13  10   8      185.12      149.19     28.67 o 
  14  10   8       14.77       -6.50     26.17 o 
  15  10   8      232.11      175.69     32.71 o 
  16  10   8       55.22       66.98     36.73 o 
   1  11   8     2143.59     2423.30     59.84 o 
   2  11   8       66.78       70.43     18.07 o 
   3  11   8     3019.10     3317.24     64.54 o 
   4  11   8       35.01       78.71     26.61 o 
   5  11   8     4512.21     4479.77    143.18 o 
   6  11   8       27.72       35.55     20.00 o 
   7  11   8     3074.35     3020.90     69.42 o 
   8  11   8        0.83       14.40     21.89 o 
   9  11   8     1994.42     1940.22     49.40 o 
  10  11   8        3.21      -10.75     18.95 o 
  11  11   8     1595.22     1474.29     49.43 o 
  12  11   8       56.72       67.09     25.12 o 
  13  11   8      552.81      552.13     38.46 o 
  14  11   8        2.35       48.65     34.72 o 
  15  11   8      321.81      419.85     49.80 o 
   0  12   8      983.78      994.97     70.62 o 
   1  12   8        4.93        7.55     18.86 o 
   2  12   8      318.88      302.81     29.26 o 
   3  12   8      244.30      183.45     22.83 o 
   4  12   8      486.88      436.57     29.12 o 
   5  12   8      366.59      389.76     30.58 o 
   6  12   8      524.71      475.83     33.08 o 
   7  12   8      930.02      950.03     42.62 o 
   8  12   8       42.06       13.43     20.67 o 
   9  12   8        6.53       23.90     21.28 o 
  10  12   8       14.48       29.47     24.97 o 
  11  12   8       24.06       19.36     23.56 o 
  12  12   8        0.86        0.43     26.12 o 
  13  12   8      151.32      120.92     40.04 o 
  14  12   8       15.90       82.24     44.41 o 
   1  13   8     2476.87     2645.19     93.15 o 
   2  13   8       14.11       -1.93     21.22 o 
   3  13   8     3388.57     3366.92     78.41 o 
   4  13   8      108.75      121.52     23.92 o 
   5  13   8     3555.87     3619.94     73.92 o 
   6  13   8       11.69        8.08     22.88 o 
   7  13   8     1149.93     1229.14     66.70 o 
   8  13   8       40.77        5.79     21.58 o 
   9  13   8      537.86      637.04     63.43 o 
  10  13   8        6.72      -19.58     27.59 o 
  11  13   8     1159.33     1245.45     67.01 o 
  12  13   8       12.80        7.40     30.99 o 
  13  13   8      547.64      437.58     68.44 o 
   0  14   8      143.05      102.77     75.87 o 
   1  14   8       71.38       50.73     29.47 o 
   2  14   8       55.76       23.34     23.85 o 
   3  14   8       66.86       24.68     23.61 o 
   4  14   8       12.12        1.62     24.11 o 
   5  14   8       51.82       62.65     23.98 o 
   6  14   8       15.68       -9.12     22.20 o 
   7  14   8      127.07       94.82     31.39 o 
   8  14   8        0.31       -5.02     27.93 o 
   9  14   8       15.66       -1.07     30.25 o 
  10  14   8        0.92      -15.15     29.37 o 
  11  14   8        0.57       41.42     37.03 o 
  12  14   8       10.06       55.64     61.17 o 
   1  15   8      812.50      712.72     50.40 o 
   2  15   8       60.75       51.42     32.46 o 
   3  15   8      300.60      248.88     31.61 o 
   4  15   8        1.24       -9.29     25.89 o 
   5  15   8      233.08      341.38     82.71 o 
   6  15   8        2.65      -14.26     28.07 o 
   7  15   8       33.17       29.48     29.68 o 
   8  15   8        6.69       19.80     31.14 o 
   9  15   8       25.63       67.53     37.78 o 
  10  15   8        4.05      -19.02     43.24 o 
  11  15   8        7.81      -39.78     44.44 o 
   0  16   8       76.62      100.67     50.69 o 
   1  16   8       45.20       28.40     32.86 o 
   2  16   8        4.91        1.37     31.94 o 
   3  16   8       33.34       81.34     35.28 o 
   4  16   8       11.50        4.88     28.47 o 
   5  16   8       27.42      -26.60     26.60 o 
   6  16   8       14.29        0.03     30.80 o 
   7  16   8        7.30       -8.20     37.59 o 
   8  16   8       28.30       -4.80     35.13 o 
   9  16   8        0.27       23.36     38.67 o 
   1  17   8      233.18      234.45     51.07 o 
   2  17   8       11.90       10.46     41.79 o 
   3  17   8       65.47       77.91     37.96 o 
   4  17   8        3.89      -28.58     38.07 o 
   5  17   8       79.72       74.74     40.52 o 
   6  17   8        0.13        7.11     39.73 o 
   0  18   8      141.46      233.42     87.57 o 
   1  18   8       59.59       72.69     80.58 o 
   1   1   9      249.57      239.82     11.96 o 
   2   1   9      405.46      421.28     21.86 o 
   3   1   9     1530.72     1365.31     25.48 o 
   4   1   9       64.15       54.31      8.91 o 
   5   1   9     3270.28     3069.79     45.96 o 
   6   1   9      161.36      194.73     21.62 o 
   7   1   9     1953.32     1941.53     39.07 o 
   8   1   9        2.62      -12.61     12.61 o 
   9   1   9      530.70      535.22     26.78 o 
  10   1   9       79.43       50.86     20.08 o 
  11   1   9     1176.52     1100.48     45.08 o 
  12   1   9     1321.45     1282.33     49.94 o 
  13   1   9      280.75      276.39     31.89 o 
  14   1   9      189.22      215.71     33.15 o 
  15   1   9      266.21      289.46     36.18 o 
  16   1   9       13.69       -4.98     28.95 o 
  17   1   9       12.19      -11.27     30.29 o 
  18   1   9      141.51      133.92     38.24 o 
  19   1   9       12.80      -27.79     41.54 o 
   0   2   9     8200.36     8036.28    123.58 o 
   1   2   9      239.32      237.06     11.74 o 
   2   2   9     1474.99     1313.06     30.63 o 
   3   2   9      327.13      363.20     14.06 o 
   4   2   9      560.47      475.94     17.04 o 
   5   2   9     2042.81     1943.20     34.23 o 
   6   2   9     4778.09     4880.29     71.48 o 
   7   2   9       19.23       15.76     13.27 o 
   8   2   9     1278.15     1162.57     35.89 o 
   9   2   9      489.65      474.11     26.20 o 
  10   2   9      889.74      842.28     33.89 o 
  11   2   9       10.71        6.90     26.27 o 
  12   2   9      211.38      158.26     26.74 o 
  13   2   9        8.68      -21.04     22.55 o 
  14   2   9      144.85      117.31     29.63 o 
  15   2   9      318.99      293.03     36.54 o 
  16   2   9       23.64      -15.95     29.83 o 
  17   2   9      539.75      691.12     76.99 o 
  18   2   9      135.00      157.75     38.99 o 
  19   2   9      179.31      151.76     47.05 o 
   1   3   9       97.58       97.70      9.46 o 
   2   3   9      615.94      652.25     17.56 o 
   3   3   9    13703.80    13368.57    137.01 o 
   4   3   9      553.69      588.64     17.47 o 
   5   3   9      479.52      455.72     19.07 o 
   6   3   9      401.31      391.03     21.96 o 
   7   3   9     3224.79     3223.31     61.94 o 
   8   3   9      122.73      115.96     17.58 o 
   9   3   9     3922.56     3876.13     95.80 o 
  10   3   9       92.01      119.79     26.84 o 
  11   3   9     1286.09     1229.58     41.91 o 
  12   3   9     1229.92     1236.86     50.28 o 
  13   3   9      623.08      749.88     43.47 o 
  14   3   9      303.44      390.00     41.16 o 
  15   3   9      694.23      613.95     59.80 o 
  16   3   9      105.28      123.83     33.02 o 
  17   3   9      159.91      147.41     37.32 o 
  18   3   9      311.38      221.88     42.24 o 
  19   3   9        5.39       64.84     59.17 o 
   0   4   9    11213.64    11482.29    169.15 o 
   1   4   9      174.04      195.91     11.44 o 
   2   4   9     8171.58     8070.32     88.69 o 
   3   4   9      415.12      412.47     16.65 o 
   4   4   9     6836.36     6370.48     88.88 o 
   5   4   9      308.72      341.47     20.92 o 
   6   4   9     7718.58     7623.51    113.99 o 
   7   4   9      102.23       79.07     14.71 o 
   8   4   9      217.87      246.40     19.69 o 
   9   4   9     1310.62     1230.47     37.37 o 
  10   4   9      315.72      301.56     22.83 o 
  11   4   9      778.93      798.52     32.40 o 
  12   4   9     1776.57     1928.39     61.30 o 
  13   4   9       94.08      119.24     24.74 o 
  14   4   9      420.04      488.83     40.62 o 
  15   4   9      171.37      199.62     47.79 o 
  16   4   9      420.27      461.83     43.84 o 
  17   4   9      528.14      543.27     47.13 o 
  18   4   9      101.94      148.34     48.01 o 
   1   5   9     6599.51     6463.36     80.44 o 
   2   5   9      114.61      125.19     11.56 o 
   3   5   9    10057.54     9818.90    114.33 o 
   4   5   9       31.74       50.50     11.76 o 
   5   5   9     5159.16     5241.41     77.87 o 
   6   5   9      664.87      716.47     28.85 o 
   7   5   9     3237.20     3062.94     56.42 o 
   8   5   9      190.56      188.69     22.85 o 
   9   5   9     1404.86     1363.09     69.88 o 
  10   5   9      106.53       80.97     18.92 o 
  11   5   9     1026.36     1100.69     37.87 o 
  12   5   9      780.58      877.87     33.57 o 
  13   5   9     1350.34     1277.78     39.93 o 
  14   5   9      332.75      365.13     33.07 o 
  15   5   9      573.71      715.07     42.23 o 
  16   5   9      200.89      213.76     33.42 o 
  17   5   9      345.99      263.69     63.65 o 
  18   5   9      387.71      325.74     68.32 o 
   0   6   9     2484.89     2380.09     62.03 o 
   1   6   9     1991.41     2081.43     59.66 o 
   2   6   9     5307.81     4819.95     60.80 o 
   3   6   9       16.49       29.37     11.28 o 
   4   6   9     6494.33     6523.60     85.83 o 
   5   6   9        8.83        1.50     12.20 o 
   6   6   9     1859.71     1955.51     52.95 o 
   7   6   9      528.17      560.37     30.48 o 
   8   6   9       88.24       76.98     16.91 o 
   9   6   9     1523.23     1539.54     44.73 o 
  10   6   9      302.73      310.89     24.74 o 
  11   6   9       24.58       42.34     18.82 o 
  12   6   9     1446.23     1466.46     53.63 o 
  13   6   9      174.12      171.24     23.70 o 
  14   6   9      547.20      523.52     34.77 o 
  15   6   9      365.47      351.72     35.55 o 
  16   6   9      358.83      427.73     58.49 o 
  17   6   9       55.95       23.69     35.08 o 
  18   6   9       52.64       -0.62     44.04 o 
   1   7   9     3004.78     3043.44     50.91 o 
   2   7   9       75.31       71.82     14.16 o 
   3   7   9     6678.13     6546.18     86.28 o 
   4   7   9      377.18      376.47     25.62 o 
   5   7   9     4165.18     4085.95     68.00 o 
   6   7   9      120.15      104.95     16.64 o 
   7   7   9     1445.40     1432.20     39.33 o 
   8   7   9       77.35       84.23     18.67 o 
   9   7   9      248.02      272.54     23.30 o 
  10   7   9      274.55      216.52     25.85 o 
  11   7   9      516.94      565.24     45.94 o 
  12   7   9      630.37      691.04     32.73 o 
  13   7   9     1314.86     1297.21     51.86 o 
  14   7   9      232.73      261.65     27.39 o 
  15   7   9      338.87      352.52     36.52 o 
  16   7   9      225.70      287.40     41.58 o 
  17   7   9       67.48       47.66     43.05 o 
   0   8   9      947.14      868.63     36.75 o 
   1   8   9       61.36       82.31     15.07 o 
   2   8   9     3908.54     3909.91     66.28 o 
   3   8   9       10.35       22.54     13.94 o 
   4   8   9     4230.37     4227.53     71.60 o 
   5   8   9        7.73       17.83     14.58 o 
   6   8   9     1717.74     1782.98     63.28 o 
   7   8   9      857.38      882.11     39.25 o 
   8   8   9     1828.33     1634.37     50.93 o 
   9   8   9      436.21      481.20     28.83 o 
  10   8   9     1377.85     1301.46     49.97 o 
  11   8   9        0.98       -0.08     18.39 o 
  12   8   9      563.99      531.36     31.41 o 
  13   8   9      187.53      177.12     25.43 o 
  14   8   9      318.75      262.71     29.22 o 
  15   8   9      446.47      513.02     37.90 o 
  16   8   9      187.93      115.27     36.69 o 
  17   8   9      287.88      205.77     50.93 o 
   1   9   9     1394.86     1383.81     36.79 o 
   2   9   9        3.64       -2.84     14.09 o 
   3   9   9      164.94      169.50     19.28 o 
   4   9   9      142.26      200.29     21.08 o 
   5   9   9      858.08      862.09     35.62 o 
   6   9   9       46.88       37.05     21.36 o 
   7   9   9     2325.57     2262.02     52.19 o 
   8   9   9        0.35       -8.87     17.71 o 
   9   9   9       59.97       37.45     19.92 o 
  10   9   9      617.88      637.18     33.74 o 
  11   9   9      207.67      261.77     25.99 o 
  12   9   9      428.74      365.75     29.45 o 
  13   9   9      385.07      373.01     30.83 o 
  14   9   9       17.25        4.52     25.43 o 
  15   9   9       98.97       97.91     29.58 o 
  16   9   9       18.36       75.91     39.12 o 
   0  10   9       56.43       60.79     22.94 o 
   1  10   9      118.86       98.75     21.13 o 
   2  10   9      155.10      196.03     23.45 o 
   3  10   9       63.57       67.14     17.80 o 
   4  10   9      204.57      239.75     22.93 o 
   5  10   9      171.46      205.89     24.70 o 
   6  10   9        2.34        6.35     18.82 o 
   7  10   9       13.66        2.56     19.74 o 
   8  10   9      342.81      316.44     27.41 o 
   9  10   9        3.26      -10.54     20.04 o 
  10  10   9      229.33      230.86     24.92 o 
  11  10   9      150.11      153.74     24.55 o 
  12  10   9        1.19      -20.14     20.14 o 
  13  10   9       11.03       24.39     25.68 o 
  14  10   9       10.78      -12.92     25.99 o 
  15  10   9       70.45      118.09     33.44 o 
  16  10   9       21.38       39.46     32.16 o 
   1  11   9       26.08       21.04     19.65 o 
   2  11   9        4.11       -6.33     19.14 o 
   3  11   9      134.38      121.86     20.96 o 
   4  11   9       21.24       37.97     18.25 o 
   5  11   9       25.79       16.61     18.97 o 
   6  11   9       93.32      127.01     23.31 o 
   7  11   9       31.36       45.14     23.09 o 
   8  11   9       24.56       22.32     22.82 o 
   9  11   9      176.15      214.88     31.62 o 
  10  11   9       62.91       28.56     23.51 o 
  11  11   9       24.79       36.60     22.04 o 
  12  11   9       21.97       10.60     24.48 o 
  13  11   9        4.23       28.87     26.93 o 
  14  11   9        0.55      -30.06     30.06 o 
  15  11   9        0.31      -40.15     41.92 o 
   0  12   9      200.31      184.89     46.97 o 
   1  12   9       47.69       26.13     21.46 o 
   2  12   9       31.46        9.90     21.26 o 
   3  12   9      492.13      547.90     35.70 o 
   4  12   9       50.25       39.48     20.27 o 
   5  12   9       44.05       62.25     26.07 o 
   6  12   9      487.71      459.50     36.23 o 
   7  12   9       11.86      -14.70     22.21 o 
   8  12   9      341.33      376.45     33.72 o 
   9  12   9      196.61      187.74     27.80 o 
  10  12   9      191.31      221.81     33.48 o 
  11  12   9       50.87       37.52     26.57 o 
  12  12   9       15.94      -25.99     25.99 o 
  13  12   9        0.93       -8.35     29.89 o 
  14  12   9        3.61      -42.79     42.79 o 
   1  13   9      501.68      484.91     42.93 o 
   2  13   9       26.45       -5.02     23.42 o 
   3  13   9      884.81      938.03     44.59 o 
   4  13   9      144.96      162.34     29.41 o 
   5  13   9      541.31      625.32     35.60 o 
   6  13   9       17.52        5.93     22.30 o 
   7  13   9     1289.75     1257.93     50.51 o 
   8  13   9       61.94       79.03     25.20 o 
   9  13   9      960.25      989.03     44.52 o 
  10  13   9      259.59      291.26     34.94 o 
  11  13   9      569.06      519.55     47.64 o 
  12  13   9      344.45      456.28     53.53 o 
  13  13   9      144.76      198.88     59.76 o 
   0  14   9      257.86      232.22     53.29 o 
   1  14   9       50.11       53.14     31.37 o 
   2  14   9      410.89      498.56     45.44 o 
   3  14   9      259.10      236.18     31.67 o 
   4  14   9      279.37      298.77     33.99 o 
   5  14   9       43.28       19.34     26.85 o 
   6  14   9      359.76      325.43     32.06 o 
   7  14   9       18.94       50.43     25.65 o 
   8  14   9      541.69      521.72     37.15 o 
   9  14   9      148.18      146.72     35.76 o 
  10  14   9      523.67      489.35     46.74 o 
  11  14   9        9.60      -21.22     36.10 o 
   1  15   9      451.02      520.34     48.21 o 
   2  15   9       23.14       26.91     33.76 o 
   3  15   9      390.51      464.56     47.47 o 
   4  15   9      148.91      159.25     31.57 o 
   5  15   9      324.00      323.65     50.10 o 
   6  15   9       56.60       72.91     30.06 o 
   7  15   9      819.67      895.19     51.66 o 
   8  15   9       17.15      -19.75     34.26 o 
   9  15   9      293.55      286.39     48.66 o 
  10  15   9       70.25       59.83     51.82 o 
   0  16   9      318.05      397.19     91.40 o 
   1  16   9       29.64       23.37     34.31 o 
   2  16   9      645.15      811.61     57.40 o 
   3  16   9       56.32       77.78     38.97 o 
   4  16   9      492.07      477.52     53.38 o 
   5  16   9        5.26       18.50     30.54 o 
   6  16   9      258.20      286.14     46.03 o 
   7  16   9       44.50        4.75     37.38 o 
   8  16   9      213.85      222.90     49.22 o 
   1  17   9      607.73      670.36     56.82 o 
   2  17   9        0.08       27.08     74.38 o 
   3  17   9      499.28      624.56     81.94 o 
   4  17   9       89.78       10.45     41.69 o 
   5  17   9      484.70      536.31     63.11 o 
   0   0  10    18018.92    17185.30    344.49 o 
   1   0  10     3838.94     4035.40     73.41 o 
   2   0  10     3639.79     3565.81     67.74 o 
   3   0  10       11.73       -4.77     10.88 o 
   4   0  10     5479.90     5224.74     90.69 o 
   5   0  10      516.99      600.19     26.85 o 
   6   0  10    15726.65    15211.03    249.63 o 
   7   0  10      764.73      679.38     34.74 o 
   8   0  10     4114.17     4001.54    116.66 o 
   9   0  10      632.83      565.82     75.34 o 
  10   0  10     3145.83     3146.92    106.04 o 
  11   0  10       21.16       64.52     32.52 o 
  12   0  10     9580.42    10220.56    247.58 o 
  13   0  10      224.75      245.35     45.33 o 
  14   0  10     2978.93     2976.86    116.47 o 
  15   0  10      116.52      130.52     45.27 o 
  16   0  10      118.50       28.44     43.85 o 
  17   0  10        2.11        1.47     45.89 o 
  18   0  10      562.71      588.61     72.49 o 
  19   0  10      153.86       89.13     90.97 o 
   1   1  10      508.40      516.79     16.65 o 
   2   1  10     1025.15      982.18     25.16 o 
   3   1  10      168.01      191.96     14.26 o 
   4   1  10        1.23       -5.32      8.42 o 
   5   1  10     3944.04     3993.41     53.15 o 
   6   1  10     1639.62     1554.29     33.33 o 
   7   1  10      167.03      187.94     18.90 o 
   8   1  10     1515.99     1471.14     59.09 o 
   9   1  10        8.89        5.61     17.71 o 
  10   1  10       57.05       82.80     22.30 o 
  11   1  10      596.58      593.32     37.81 o 
  12   1  10      397.85      409.20     35.46 o 
  13   1  10       50.60       70.62     26.98 o 
  14   1  10     2086.70     2107.47    123.51 o 
  15   1  10       13.89       -4.54     27.63 o 
  16   1  10      381.63      377.98     41.49 o 
  17   1  10       19.13       40.58     32.66 o 
  18   1  10      103.84       85.31     53.23 o 
   0   2  10     6311.40     5707.66     95.62 o 
   1   2  10       36.19       44.45      8.97 o 
   2   2  10     3773.73     3610.77     48.38 o 
   3   2  10      926.89      927.57     22.72 o 
   4   2  10     7394.96     7298.62     88.57 o 
   5   2  10      179.79      170.59     16.01 o 
   6   2  10     8507.35     8539.73    119.84 o 
   7   2  10      387.98      417.10     27.51 o 
   8   2  10     3167.38     3032.82     81.01 o 
   9   2  10      453.70      499.74     34.77 o 
  10   2  10      976.82     1053.97     45.09 o 
  11   2  10       36.53       38.02     22.97 o 
  12   2  10     1436.91     1589.05     56.64 o 
  13   2  10        0.17      -23.11     23.11 o 
  14   2  10     1610.16     1677.34     88.01 o 
  15   2  10        7.26       -2.20     28.41 o 
  16   2  10      579.10      624.19     47.42 o 
  17   2  10        2.32      -33.31     33.31 o 
  18   2  10      321.91      307.35     45.50 o 
   1   3  10       18.10       -7.41      7.41 o 
   2   3  10        8.86        0.65      8.41 o 
   3   3  10      650.85      661.68     18.93 o 
   4   3  10        0.61       -5.00      9.51 o 
   5   3  10     3883.89     3951.14     64.53 o 
   6   3  10      353.87      320.54     22.19 o 
   7   3  10        7.38      -13.45     13.45 o 
   8   3  10     1527.13     1589.15     43.96 o 
   9   3  10      117.52       97.00     18.83 o 
  10   3  10     1838.01     1866.96     50.19 o 
  11   3  10      380.38      407.74     44.07 o 
  12   3  10      480.19      474.74     36.98 o 
  13   3  10      194.12      147.57     56.10 o 
  14   3  10      170.30      148.37     31.52 o 
  15   3  10       38.44        4.16     29.75 o 
  16   3  10      130.46      177.99     36.87 o 
  17   3  10        2.24       27.29     33.95 o 
  18   3  10      252.41      280.76     52.80 o 
   0   4  10    10084.66     9929.77    151.35 o 
   1   4  10      654.83      604.54     22.74 o 
   2   4  10     5993.30     6073.45     77.79 o 
   3   4  10      618.19      609.66     27.05 o 
   4   4  10     2793.73     2711.29     50.63 o 
   5   4  10        0.15       -2.16     14.10 o 
   6   4  10     1154.62     1102.57     35.31 o 
   7   4  10      304.11      341.65     28.00 o 
   8   4  10      743.23      780.75     49.36 o 
   9   4  10      233.54      249.31     24.17 o 
  10   4  10      258.34      276.31     34.86 o 
  11   4  10      269.23      267.77     26.60 o 
  12   4  10      125.64      113.99     26.92 o 
  13   4  10       60.47       37.49     26.70 o 
  14   4  10      120.59      140.20     32.23 o 
  15   4  10       87.53       81.26     53.28 o 
  16   4  10      167.84      125.77     35.71 o 
  17   4  10       38.76       23.59     34.50 o 
  18   4  10      143.24      130.46     47.53 o 
   1   5  10     1577.61     1558.46     31.76 o 
   2   5  10        4.14       37.34     10.51 o 
   3   5  10        2.24        0.03     11.82 o 
   4   5  10      166.38      189.33     27.96 o 
   5   5  10      335.61      268.22     19.89 o 
   6   5  10      341.80      400.89     24.86 o 
   7   5  10       50.51       56.84     17.01 o 
   8   5  10     1101.85     1150.03     35.99 o 
   9   5  10       78.79       37.88     17.23 o 
  10   5  10       11.37       19.65     17.32 o 
  11   5  10       97.54       87.74     24.73 o 
  12   5  10      197.04      220.34     25.17 o 
  13   5  10        8.13        5.30     25.15 o 
  14   5  10        2.61       44.39     30.11 o 
  15   5  10       24.92       20.00     29.73 o 
  16   5  10        2.73       38.09     33.38 o 
  17   5  10        0.38       -5.28     35.29 o 
  18   5  10        0.07       52.26     55.35 o 
   0   6  10     1706.87     1682.42     78.84 o 
   1   6  10      232.44      233.74     16.47 o 
   2   6  10      245.68      240.95     17.77 o 
   3   6  10       57.85       48.77     13.79 o 
   4   6  10       91.66       84.61     15.65 o 
   5   6  10      439.13      464.61     28.00 o 
   6   6  10     2631.11     2375.18     49.83 o 
   7   6  10       19.57        5.70     15.04 o 
   8   6  10      425.10      435.26     25.76 o 
   9   6  10      175.20      183.77     28.16 o 
  10   6  10        0.66      -11.50     16.80 o 
  11   6  10        4.42      -18.35     18.35 o 
  12   6  10      427.29      459.98     29.91 o 
  13   6  10      104.58      110.30     23.33 o 
  14   6  10      187.22      138.63     35.21 o 
  15   6  10        6.94        2.49     26.55 o 
  16   6  10       59.68       32.50     33.88 o 
  17   6  10        0.02      -37.07     51.94 o 
   1   7  10      644.18      689.38     30.13 o 
   2   7  10     1829.13     1808.36     48.23 o 
   3   7  10       47.29       72.93     22.36 o 
   4   7  10      272.18      277.28     19.46 o 
   5   7  10     1316.36     1339.74     40.41 o 
   6   7  10     1173.11     1178.43     38.23 o 
   7   7  10      130.83       86.47     18.15 o 
   8   7  10     1206.78     1208.00     38.40 o 
   9   7  10        5.84      -16.57     16.57 o 
  10   7  10      221.28      225.59     24.55 o 
  11   7  10        3.51      -11.40     19.14 o 
  12   7  10      383.71      387.08     30.14 o 
  13   7  10        5.56       -0.63     20.40 o 
  14   7  10      292.02      371.67     36.14 o 
  15   7  10       21.73       10.67     28.30 o 
  16   7  10        4.89      -33.36     33.36 o 
  17   7  10        0.40      -32.58     43.32 o 
   0   8  10     9430.58     9429.40    231.10 o 
   1   8  10        8.91       16.00     16.22 o 
   2   8  10     3274.94     3223.21     59.61 o 
   3   8  10      668.41      666.90     28.67 o 
   4   8  10      848.11      886.92     32.49 o 
   5   8  10      497.43      457.81     27.08 o 
   6   8  10     1498.82     1558.44     42.34 o 
   7   8  10        0.79        4.19     17.11 o 
   8   8  10     2918.39     2948.98     61.88 o 
   9   8  10       61.12        3.57     18.76 o 
  10   8  10     2106.96     2122.91     64.81 o 
  11   8  10      304.01      347.06     29.96 o 
  12   8  10     1074.09     1079.82     40.24 o 
  13   8  10      107.75       93.76     24.41 o 
  14   8  10      366.09      385.48     31.93 o 
  15   8  10       13.55       36.77     28.19 o 
  16   8  10      205.27      229.64     48.66 o 
   1   9  10      567.47      652.03     33.13 o 
   2   9  10      586.58      582.23     27.61 o 
   3   9  10      501.92      476.24     26.41 o 
   4   9  10      614.50      560.93     29.32 o 
   5   9  10     2435.54     2572.64     56.50 o 
   6   9  10      623.27      597.50     33.33 o 
   7   9  10       42.08       33.06     20.63 o 
   8   9  10      374.08      382.23     28.11 o 
   9   9  10       59.80       31.40     21.10 o 
  10   9  10      464.46      482.79     32.38 o 
  11   9  10      128.28       98.05     24.42 o 
  12   9  10      415.00      427.35     31.50 o 
  13   9  10       43.50       45.87     24.57 o 
  14   9  10      228.62      274.37     30.66 o 
  15   9  10       88.76       95.48     33.98 o 
  16   9  10       35.22       21.65     53.70 o 
   0  10  10     3193.18     3268.76     89.02 o 
   1  10  10        8.99       43.86     19.92 o 
   2  10  10     1193.13     1211.39     44.25 o 
   3  10  10        4.16      -16.06     16.06 o 
   4  10  10     1984.36     1960.64     58.62 o 
   5  10  10      231.79      193.67     26.90 o 
   6  10  10     4139.93     4275.10     93.23 o 
   7  10  10        9.33       23.52     21.65 o 
   8  10  10     2836.63     2805.97     69.10 o 
   9  10  10      117.52      139.24     26.52 o 
  10  10  10     1064.58      994.08     78.34 o 
  11  10  10        0.55       -4.48     20.87 o 
  12  10  10      655.46      664.50     40.56 o 
  13  10  10       23.00       34.00     25.17 o 
  14  10  10      641.29      655.63     48.55 o 
  15  10  10        0.40       16.50     33.86 o 
   1  11  10       29.93        8.13     19.98 o 
   2  11  10      212.39      156.10     25.45 o 
   3  11  10      268.18      290.75     31.53 o 
   4  11  10        0.91        2.87     18.22 o 
   5  11  10       76.81       77.02     21.65 o 
   6  11  10      480.82      473.22     31.42 o 
   7  11  10      114.18      103.51     25.60 o 
   8  11  10      194.03      189.50     28.53 o 
   9  11  10        7.54        3.21     23.22 o 
  10  11  10       25.65        7.35     24.94 o 
  11  11  10       84.18       77.43     25.40 o 
  12  11  10        4.11      -16.94     22.76 o 
  13  11  10       31.13       51.75     28.74 o 
  14  11  10      172.60      178.76     38.36 o 
   0  12  10      961.32      864.98     99.77 o 
   1  12  10       56.70       63.79     29.24 o 
   2  12  10     2864.85     3156.45    113.73 o 
   3  12  10      105.98      113.33     26.28 o 
   4  12  10     4569.00     4777.82     96.85 o 
   5  12  10      452.98      420.07     32.56 o 
   6  12  10     2022.85     1919.77     55.22 o 
   7  12  10        7.12       40.04     24.43 o 
   8  12  10     1324.35     1336.12     51.19 o 
   9  12  10       21.06       14.26     24.96 o 
  10  12  10      988.42      952.47     44.13 o 
  11  12  10       84.20       75.93     28.00 o 
  12  12  10      809.77      832.03     47.47 o 
  13  12  10        0.78      -11.22     36.69 o 
   1  13  10       78.34      108.53     32.69 o 
   2  13  10      114.35       81.51     33.49 o 
   3  13  10      208.45      181.12     29.70 o 
   4  13  10       52.34       34.66     25.50 o 
   5  13  10      162.51      244.11     33.03 o 
   6  13  10      152.92      125.33     29.61 o 
   7  13  10       26.71       -1.01     24.17 o 
   8  13  10        4.84       11.91     26.06 o 
   9  13  10       76.97       79.23     27.06 o 
  10  13  10        3.46       38.96     26.47 o 
  11  13  10       21.28        8.35     29.15 o 
  12  13  10       45.21       72.51     51.40 o 
   0  14  10     1704.85     1712.74    100.01 o 
   1  14  10      104.03       97.33     36.40 o 
   2  14  10     1211.06     1279.33     63.99 o 
   3  14  10       37.69       45.47     26.33 o 
   4  14  10      566.93      609.84     47.26 o 
   5  14  10        1.33       -0.68     26.71 o 
   6  14  10      272.78      250.28     34.36 o 
   7  14  10        3.25      -23.60     23.60 o 
   8  14  10      223.53      207.38     29.33 o 
   9  14  10       87.76      111.13     34.90 o 
  10  14  10      161.69      157.27     43.41 o 
  11  14  10       36.31      -22.28     51.76 o 
   1  15  10      256.59      268.46     42.99 o 
   2  15  10       30.80       16.52     34.20 o 
   3  15  10       36.28       36.64     34.94 o 
   4  15  10        0.71      -25.41     27.57 o 
   5  15  10       38.57       39.17     29.68 o 
   6  15  10       35.24        2.51     29.61 o 
   7  15  10       18.04       12.91     29.81 o 
   8  15  10        6.92      -36.74     39.96 o 
   9  15  10       18.08        5.57     34.96 o 
   0  16  10       47.47       47.37     54.54 o 
   1  16  10       48.92       50.16     36.55 o 
   2  16  10       57.83       42.34     37.52 o 
   3  16  10       26.15       44.67     37.29 o 
   4  16  10        2.54        4.58     41.41 o 
   5  16  10        0.19       -4.55     32.16 o 
   6  16  10        0.84       57.54     36.33 o 
   7  16  10       19.34       41.22     48.95 o 
   1  17  10       61.65      -52.67     52.67 o 
   2  17  10       11.90      -27.77     57.41 o 
   3  17  10        3.23      -33.55     48.91 o 
   1   1  11      210.65      233.75     14.74 o 
   2   1  11       14.68       -1.90      8.76 o 
   3   1  11       93.34       83.87     11.69 o 
   4   1  11      417.65      479.41     17.94 o 
   5   1  11       59.48       64.26     11.48 o 
   6   1  11       65.24       58.36     12.92 o 
   7   1  11       40.38       27.98     12.81 o 
   8   1  11       83.28       65.30     31.08 o 
   9   1  11      119.69       93.27     23.02 o 
  10   1  11       55.56       39.14     22.44 o 
  11   1  11        0.30        6.12     22.35 o 
  12   1  11       18.92       28.30     24.94 o 
  13   1  11        0.50        9.41     25.59 o 
  14   1  11       21.21        1.98     27.97 o 
  15   1  11        1.04       27.94     30.26 o 
  16   1  11      112.90      105.87     34.42 o 
  17   1  11       15.97       13.41     34.29 o 
  18   1  11       79.16       87.22     57.96 o 
   0   2  11     5661.16     5809.80    122.23 o 
   1   2  11      754.86      733.44     20.71 o 
   2   2  11     9249.92     9539.37    104.72 o 
   3   2  11      600.86      592.97     22.59 o 
   4   2  11     4776.84     4624.01     60.15 o 
   5   2  11       18.90       35.67     12.07 o 
   6   2  11     1982.39     1914.52     42.76 o 
   7   2  11      739.26      808.03     37.33 o 
   8   2  11     2324.14     2345.31     54.56 o 
   9   2  11       47.94       40.38     20.67 o 
  10   2  11     1060.92     1003.73     44.74 o 
  11   2  11      968.84      999.85     66.04 o 
  12   2  11       94.57       93.19     27.73 o 
  13   2  11       22.24       35.86     26.47 o 
  14   2  11      217.09      230.94     35.47 o 
  15   2  11        0.71      -20.09     29.65 o 
  16   2  11      189.51      237.92     39.25 o 
  17   2  11       72.89       89.79     36.86 o 
  18   2  11       14.77       18.27     57.92 o 
   1   3  11      899.96      852.37     28.89 o 
   2   3  11        1.21       19.80     10.99 o 
   3   3  11     4568.66     4242.94     65.83 o 
   4   3  11      654.91      588.77     25.25 o 
   5   3  11      209.44      217.82     18.69 o 
   6   3  11        1.18        1.51     13.31 o 
   7   3  11       50.66       43.09     19.47 o 
   8   3  11       56.81       49.56     19.17 o 
   9   3  11     4683.21     4649.53     85.83 o 
  10   3  11      102.00      133.58     27.00 o 
  11   3  11      209.54      263.58     31.04 o 
  12   3  11       82.89       80.72     27.10 o 
  13   3  11      148.74      148.31     47.18 o 
  14   3  11       30.79       61.41     29.93 o 
  15   3  11      211.34      207.02     36.30 o 
  16   3  11      289.82      294.41     53.81 o 
  17   3  11       83.66      145.21     39.40 o 
  18   3  11      168.11      199.63     65.21 o 
   0   4  11     9517.68     9625.78    149.97 o 
   1   4  11       10.05       30.52     11.44 o 
   2   4  11    15778.59    15673.67    173.53 o 
   3   4  11      451.00      409.18     22.03 o 
   4   4  11     8062.36     7859.34    108.18 o 
   5   4  11      591.51      594.57     25.89 o 
   6   4  11     3338.14     3285.52     60.49 o 
   7   4  11     1085.35     1073.94     37.74 o 
   8   4  11     5191.80     5442.17     95.01 o 
   9   4  11        2.30       51.99     19.52 o 
  10   4  11     2816.94     2736.33     64.51 o 
  11   4  11      906.67      877.64     51.21 o 
  12   4  11      890.71      898.73     63.29 o 
  13   4  11       40.72       -6.07     26.76 o 
  14   4  11      695.93      780.70     53.07 o 
  15   4  11        6.45       10.13     30.99 o 
  16   4  11      327.30      345.22     43.52 o 
  17   4  11       71.63       71.43     43.83 o 
   1   5  11     1663.15     1549.15     36.33 o 
   2   5  11     2090.31     2236.78     59.19 o 
   3   5  11     2251.55     2186.43     45.96 o 
   4   5  11      137.60      130.27     17.32 o 
   5   5  11      744.26      764.03     29.44 o 
   6   5  11        3.01       -0.12     14.77 o 
   7   5  11       21.62        3.73     16.68 o 
   8   5  11      125.82      195.85     23.49 o 
   9   5  11      837.06      866.95     37.86 o 
  10   5  11       67.78       56.64     21.69 o 
  11   5  11      282.58      324.80     30.52 o 
  12   5  11      104.02       63.91     28.25 o 
  13   5  11       10.05        1.69     26.75 o 
  14   5  11      277.77      321.84     39.93 o 
  15   5  11       55.29       17.78     33.37 o 
  16   5  11      313.29      306.63     43.14 o 
  17   5  11        8.46      -17.68     43.42 o 
   0   6  11     1424.59     1593.37     53.13 o 
   1   6  11       81.42       64.32     16.80 o 
   2   6  11     5002.85     4752.60     84.24 o 
   3   6  11        8.88       39.92     19.11 o 
   4   6  11     8199.21     8035.01    167.29 o 
   5   6  11     1759.82     1721.20     45.16 o 
   6   6  11     4281.13     4332.32     84.96 o 
   7   6  11      766.70      759.12     34.95 o 
   8   6  11     1495.68     1544.31     55.90 o 
   9   6  11        0.91       -6.38     19.48 o 
  10   6  11     1274.78     1317.45     73.47 o 
  11   6  11      100.12      160.27     26.47 o 
  12   6  11     1141.18     1130.07     47.32 o 
  13   6  11       20.43       32.18     27.11 o 
  14   6  11      725.45      734.56     49.50 o 
  15   6  11      166.32      218.49     39.34 o 
  16   6  11      243.05      129.39     47.16 o 
  17   6  11       33.21       27.55     45.38 o 
   1   7  11      181.63      222.38     23.35 o 
   2   7  11      741.25      743.62     33.06 o 
   3   7  11     2226.64     2219.94     78.19 o 
   4   7  11        0.73      -20.20     21.91 o 
   5   7  11     1458.98     1522.01     79.11 o 
   6   7  11      768.51      775.25     30.01 o 
   7   7  11       41.16       41.62     17.89 o 
   8   7  11      662.74      680.56     32.01 o 
   9   7  11      369.69      371.26     27.73 o 
  10   7  11       45.23       56.08     20.93 o 
  11   7  11      410.44      387.37     36.15 o 
  12   7  11      250.33      240.14     44.81 o 
  13   7  11       88.79      102.54     30.31 o 
  14   7  11      266.15      321.85     33.50 o 
  15   7  11       27.75       25.00     34.76 o 
  16   7  11      192.98      162.05     49.84 o 
   0   8  11     3417.19     3557.98    121.46 o 
   1   8  11       54.50       64.51     24.52 o 
   2   8  11     2782.67     2850.83     80.89 o 
   3   8  11        0.88      -17.18     17.18 o 
   4   8  11     1913.22     1946.03     47.96 o 
   5   8  11       49.32       49.94     18.10 o 
   6   8  11     1999.35     1900.96     50.75 o 
   7   8  11        5.12       -8.29     17.03 o 
   8   8  11     1323.12     1358.27     43.20 o 
   9   8  11       14.80       20.70     19.58 o 
  10   8  11     1172.65     1264.04     44.29 o 
  11   8  11      155.38      125.95     25.37 o 
  12   8  11      983.11     1023.29     43.47 o 
  13   8  11      134.71      131.60     26.43 o 
  14   8  11      386.56      321.13     34.85 o 
  15   8  11        9.08       27.57     33.98 o 
  16   8  11      249.98      246.13     52.94 o 
   1   9  11     1406.33     1362.96     55.07 o 
   2   9  11     1014.25     1036.08     40.95 o 
   3   9  11      587.88      601.78     30.00 o 
   4   9  11      641.90      592.53     30.36 o 
   5   9  11        2.01       -6.12     17.39 o 
   6   9  11      445.26      486.66     29.89 o 
   7   9  11      362.47      357.11     30.01 o 
   8   9  11      180.86      188.56     28.42 o 
   9   9  11      288.04      261.92     27.74 o 
  10   9  11       41.56       45.36     22.46 o 
  11   9  11      132.72      111.13     25.93 o 
  12   9  11      153.21      155.65     26.65 o 
  13   9  11        3.64       30.71     24.64 o 
  14   9  11       72.41       69.35     27.04 o 
  15   9  11        2.23       40.08     37.76 o 
   0  10  11      116.61       89.29     40.14 o 
   1  10  11      261.72      258.36     34.38 o 
   2  10  11       10.61       -6.28     19.78 o 
   3  10  11       57.46       62.80     22.66 o 
   4  10  11       38.08       -5.35     20.26 o 
   5  10  11      616.09      526.66     31.02 o 
   6  10  11       28.00        5.90     20.66 o 
   7  10  11       92.49       62.75     21.84 o 
   8  10  11        1.61        3.55     21.81 o 
   9  10  11       12.12       -5.14     23.85 o 
  10  10  11       76.02      140.35     28.66 o 
  11  10  11      238.70      227.38     32.30 o 
  12  10  11      112.02      104.46     26.15 o 
  13  10  11      329.61      311.46     32.88 o 
  14  10  11       14.45       43.35     34.12 o 
   1  11  11      142.14      181.65     26.97 o 
   2  11  11        3.33       11.79     21.84 o 
   3  11  11        8.49        2.05     22.10 o 
   4  11  11        1.31       -2.24     22.31 o 
   5  11  11      139.45      120.00     23.84 o 
   6  11  11      145.47      188.90     26.10 o 
   7  11  11        9.12       31.74     22.49 o 
   8  11  11       85.90       37.49     25.98 o 
   9  11  11        2.63        1.89     24.78 o 
  10  11  11        4.59       14.15     26.93 o 
  11  11  11        0.03      -14.96     24.74 o 
  12  11  11        6.21        5.63     26.09 o 
  13  11  11        0.21       -1.09     34.29 o 
   0  12  11     1788.72     2102.21    107.26 o 
   1  12  11       35.17       13.08     29.45 o 
   2  12  11     1699.23     1828.48     65.63 o 
   3  12  11       20.08       14.50     24.69 o 
   4  12  11      477.61      512.68     38.00 o 
   5  12  11        1.27        2.19     24.63 o 
   6  12  11      151.81      133.75     31.63 o 
   7  12  11        1.01        0.70     22.50 o 
   8  12  11      502.08      453.42     34.53 o 
   9  12  11       30.88       -2.73     25.61 o 
  10  12  11      307.54      254.90     58.93 o 
  11  12  11       37.45       22.57     28.47 o 
  12  12  11       12.70       -3.13     30.42 o 
   1  13  11       54.37       50.29     31.71 o 
   2  13  11       65.55       46.42     38.39 o 
   3  13  11        4.36        6.78     25.67 o 
   4  13  11      214.88      243.84     33.67 o 
   5  13  11        1.10      -24.47     24.47 o 
   6  13  11       23.10       31.16     26.79 o 
   7  13  11        0.69      -13.75     24.22 o 
   8  13  11        6.70       -5.12     28.61 o 
   9  13  11      307.97      270.10     35.28 o 
  10  13  11       29.52       48.87     27.57 o 
  11  13  11       44.09       66.16     35.28 o 
   0  14  11     1404.25     1546.66     97.96 o 
   1  14  11        9.83       -4.78     32.13 o 
   2  14  11     1172.94     1395.34     67.83 o 
   3  14  11        7.21        0.94     33.65 o 
   4  14  11      594.91      681.04     45.57 o 
   5  14  11       13.43       -0.32     26.90 o 
   6  14  11      651.65      671.09     45.83 o 
   7  14  11        5.13       37.85     30.29 o 
   8  14  11      624.85      617.88     41.44 o 
   9  14  11       11.61        4.65     27.44 o 
  10  14  11      387.35      401.94     44.76 o 
   1  15  11      108.99      120.00     39.59 o 
   2  15  11        1.22      -32.17     32.17 o 
   3  15  11       75.34       72.61     37.94 o 
   4  15  11        0.51       -0.14     35.29 o 
   5  15  11      260.82      234.50     36.22 o 
   6  15  11       26.45       20.66     33.45 o 
   7  15  11       61.47       59.85     34.48 o 
   8  15  11       77.23       62.81     32.84 o 
   0  16  11      527.21      607.81     87.15 o 
   1  16  11       31.25       52.19     46.32 o 
   2  16  11      562.30      706.24     67.41 o 
   3  16  11       50.84       48.49     43.73 o 
   4  16  11      470.26      496.38     62.19 o 
   5  16  11      129.65       73.24     55.73 o 
   0   0  12     1684.38     1656.88     64.75 o 
   1   0  12       58.50       71.56     16.46 o 
   2   0  12     3396.36     3420.35     69.77 o 
   3   0  12       11.20       30.48     20.03 o 
   4   0  12     7726.50     7663.18    126.70 o 
   5   0  12        4.38       29.00     16.38 o 
   6   0  12      224.20      314.07     29.79 o 
   7   0  12     1285.13     1407.85     54.31 o 
   8   0  12     1055.68     1077.85     48.82 o 
   9   0  12      382.48      328.26     44.33 o 
  10   0  12      569.39      623.09     54.65 o 
  11   0  12        4.98       27.34     34.74 o 
  12   0  12      177.07      217.50     45.62 o 
  13   0  12      914.55      808.83     67.67 o 
  14   0  12     1075.98     1113.09     78.28 o 
  15   0  12      303.24      421.51    147.50 o 
  16   0  12      463.76      422.83     65.95 o 
  17   0  12       56.04       43.96     79.57 o 
   1   1  12     9833.70     9837.53    108.66 o 
   2   1  12       20.48       29.47     13.66 o 
   3   1  12     5161.88     5136.76     65.93 o 
   4   1  12     1744.45     1743.56     46.75 o 
   5   1  12     5166.06     5102.71     71.79 o 
   6   1  12     1073.88      985.39     32.17 o 
   7   1  12     3729.63     3642.34     70.88 o 
   8   1  12       64.46       57.13     19.37 o 
   9   1  12      567.78      573.72     44.23 o 
  10   1  12      363.01      420.93     36.89 o 
  11   1  12     1762.21     2068.96     93.98 o 
  12   1  12       40.78        9.63     37.08 o 
  13   1  12     1507.21     1517.49     84.02 o 
  14   1  12        4.68      -27.55     27.55 o 
  15   1  12      465.52      521.89     46.60 o 
  16   1  12       61.25       18.29     34.12 o 
  17   1  12      407.16      345.63     55.00 o 
   0   2  12      492.29      485.71     26.56 o 
   1   2  12      289.07      296.03     18.07 o 
   2   2  12      748.50      721.35     22.03 o 
   3   2  12      501.77      487.25     26.97 o 
   4   2  12     1640.79     1552.88     44.35 o 
   5   2  12       36.93       49.89     19.51 o 
   6   2  12      705.16      714.29     28.32 o 
   7   2  12      162.23      199.33     19.82 o 
   8   2  12      700.60      707.14     45.20 o 
   9   2  12      442.44      524.36     35.71 o 
  10   2  12      794.38      811.83     42.81 o 
  11   2  12      324.98      379.36     35.90 o 
  12   2  12      662.44      681.02     44.84 o 
  13   2  12      609.52      593.98     43.72 o 
  14   2  12      345.92      334.33     72.27 o 
  15   2  12      148.31       97.68     35.30 o 
  16   2  12       47.36       68.94     35.36 o 
  17   2  12      153.60      112.94     47.40 o 
   1   3  12     4817.84     4627.75     64.59 o 
   2   3  12       20.64       29.21     12.23 o 
   3   3  12      451.77      381.58     21.62 o 
   4   3  12       28.33        9.23     13.68 o 
   5   3  12      123.44      176.15     18.47 o 
   6   3  12       12.05        8.01     14.40 o 
   7   3  12     3108.72     3067.68     72.42 o 
   8   3  12       47.02       49.45     19.58 o 
   9   3  12     1721.67     1803.62     68.55 o 
  10   3  12      366.37      346.58     33.71 o 
  11   3  12      625.80      634.06     41.01 o 
  12   3  12      387.19      355.64     36.26 o 
  13   3  12      134.08      189.23     34.18 o 
  14   3  12      366.30      291.90     38.29 o 
  15   3  12      112.46      107.10     34.89 o 
  16   3  12       29.34      -17.64     32.87 o 
  17   3  12      166.94      218.81     61.81 o 
   0   4  12       24.66        1.57     19.36 o 
   1   4  12      317.52      282.01     17.40 o 
   2   4  12      146.56      147.44     16.90 o 
   3   4  12      358.09      383.70     22.52 o 
   4   4  12      811.16      786.08     29.16 o 
   5   4  12      158.62      169.11     22.68 o 
   6   4  12      698.86      667.88     29.18 o 
   7   4  12      353.07      275.96     23.45 o 
   8   4  12      620.15      631.75     34.53 o 
   9   4  12      110.68      110.46     22.67 o 
  10   4  12      341.29      297.04     32.72 o 
  11   4  12      205.62      220.19     32.78 o 
  12   4  12      352.79      359.39     37.97 o 
  13   4  12       54.66       56.12     31.45 o 
  14   4  12      154.65      138.18     36.73 o 
  15   4  12        3.77       -2.28     33.25 o 
  16   4  12        0.82       34.94     36.64 o 
  17   4  12        1.24       -4.94     52.97 o 
   1   5  12      284.65      283.13     19.51 o 
   2   5  12        0.39       -1.36     15.69 o 
   3   5  12       36.70       25.75     14.69 o 
   4   5  12      620.85      651.91     36.05 o 
   5   5  12        1.46      -10.62     15.59 o 
   6   5  12        2.34        4.23     15.74 o 
   7   5  12      322.18      271.96     23.79 o 
   8   5  12      208.78      178.05     24.54 o 
   9   5  12      521.76      503.61     33.08 o 
  10   5  12       44.70       35.09     22.86 o 
  11   5  12        6.19       10.77     27.36 o 
  12   5  12        7.10       52.23     28.34 o 
  13   5  12       47.06       44.54     29.57 o 
  14   5  12        0.43       -1.77     30.10 o 
  15   5  12        0.42       -8.15     32.84 o 
  16   5  12        2.57       15.66     43.11 o 
  17   5  12        5.98       -5.36     52.75 o 
   0   6  12       10.25       25.08     20.24 o 
   1   6  12      162.33      129.10     19.68 o 
   2   6  12      979.68      943.94     55.85 o 
   3   6  12      107.38      110.33     20.66 o 
   4   6  12      286.35      290.65     22.80 o 
   5   6  12       36.71       45.69     20.76 o 
   6   6  12      516.23      527.27     28.97 o 
   7   6  12        2.82      -16.60     16.60 o 
   8   6  12      428.46      415.09     31.21 o 
   9   6  12        2.83        4.64     20.52 o 
  10   6  12      540.24      583.63     36.95 o 
  11   6  12        7.64       -5.21     23.77 o 
  12   6  12       23.98        4.65     28.05 o 
  13   6  12       54.07       46.84     31.68 o 
  14   6  12        2.18       11.39     32.59 o 
  15   6  12        7.39      -14.66     32.11 o 
  16   6  12       46.27       11.76     46.20 o 
   1   7  12     1292.14     1298.01     42.54 o 
   2   7  12      487.14      440.17     32.48 o 
   3   7  12      424.84      446.46     32.22 o 
   4   7  12       28.60       32.83     19.68 o 
   5   7  12      853.64      817.08     37.60 o 
   6   7  12       74.51       35.37     21.34 o 
   7   7  12     1500.04     1434.94     47.50 o 
   8   7  12       11.00       17.28     21.65 o 
   9   7  12      550.15      560.37     36.01 o 
  10   7  12      922.98      926.46     63.57 o 
  11   7  12      849.26      801.97     43.22 o 
  12   7  12      302.34      304.34     34.42 o 
  13   7  12       74.50       64.36     29.40 o 
  14   7  12      101.63       40.28     45.75 o 
  15   7  12        8.33       15.10     41.35 o 
  16   7  12      152.33      221.55     52.77 o 
   0   8  12      463.92      419.47     51.62 o 
   1   8  12      200.49      224.49     39.39 o 
   2   8  12      863.20      845.13     41.57 o 
   3   8  12      191.87      208.41     26.59 o 
   4   8  12     1188.00     1075.91     42.49 o 
   5   8  12      163.28      155.87     36.98 o 
   6   8  12      688.51      688.65     37.17 o 
   7   8  12        4.86       -9.19     21.80 o 
   8   8  12      810.92      812.18     36.29 o 
   9   8  12      252.41      217.39     25.46 o 
  10   8  12      255.00      261.89     28.64 o 
  11   8  12      217.26      204.35     27.90 o 
  12   8  12      227.16      194.99     29.23 o 
  13   8  12      131.30      137.38     44.03 o 
  14   8  12      263.99      313.45     39.61 o 
  15   8  12        1.95       27.51     44.74 o 
   1   9  12     2053.16     2054.28     68.37 o 
   2   9  12       46.61       52.21     33.48 o 
   3   9  12     1074.68     1212.89     45.92 o 
   4   9  12        2.93      -20.48     20.48 o 
   5   9  12     1487.25     1541.37     51.55 o 
   6   9  12        2.85        3.07     19.39 o 
   7   9  12     2392.21     2308.93     72.41 o 
   8   9  12      131.96      126.73     24.18 o 
   9   9  12      352.38      382.43     53.06 o 
  10   9  12       83.16       97.58     27.97 o 
  11   9  12      353.40      403.15     38.18 o 
  12   9  12        4.14       12.97     24.52 o 
  13   9  12      304.93      309.94     31.93 o 
  14   9  12      158.13      173.56     36.87 o 
   0  10  12      586.93      640.66     73.48 o 
   1  10  12      103.90       90.30     29.41 o 
   2  10  12      869.04      807.11     48.97 o 
   3  10  12      203.19      109.37     30.08 o 
   4  10  12      775.55      822.98     38.17 o 
   5  10  12       41.68       36.69     21.17 o 
   6  10  12       74.79       63.87     22.32 o 
   7  10  12       92.36       85.92     23.96 o 
   8  10  12       91.18       64.49     23.78 o 
   9  10  12      260.92      274.15     32.79 o 
  10  10  12      198.05      186.31     31.17 o 
  11  10  12       14.09        7.58     26.99 o 
  12  10  12      202.77      189.38     30.38 o 
  13  10  12      101.59       77.62     31.01 o 
  14  10  12      129.68       89.68     32.50 o 
   1  11  12     3214.07     3442.33    129.52 o 
   2  11  12      171.13      222.00     36.16 o 
   3  11  12     2903.29     3105.98     95.73 o 
   4  11  12       85.98       71.05     26.45 o 
   5  11  12     1895.82     1826.88     63.75 o 
   6  11  12       69.01       25.38     23.71 o 
   7  11  12      994.06     1043.69     52.14 o 
   8  11  12       14.95       18.25     23.64 o 
   9  11  12      209.23      224.03     31.77 o 
  10  11  12       10.72       -5.56     26.82 o 
  11  11  12      403.67      425.46     39.35 o 
  12  11  12       18.14       22.41     27.05 o 
  13  11  12      647.17      663.80     54.06 o 
   0  12  12     1426.78     1756.36    142.90 o 
   1  12  12        4.35      -28.92     28.92 o 
   2  12  12      603.95      601.95     50.72 o 
   3  12  12       37.48       18.62     25.32 o 
   4  12  12      431.63      449.59     38.39 o 
   5  12  12        2.27      -25.01     25.01 o 
   6  12  12      813.67      782.05     45.91 o 
   7  12  12        8.40       13.19     24.63 o 
   8  12  12      208.06      240.77     33.43 o 
   9  12  12       48.79       26.99     26.40 o 
  10  12  12       30.02       23.64     29.94 o 
  11  12  12        5.70       43.22     28.98 o 
  12  12  12      142.48      155.99     41.22 o 
   1  13  12      759.91      801.08     56.05 o 
   2  13  12        0.43       25.15     33.58 o 
   3  13  12      763.44      851.19     46.91 o 
   4  13  12       89.82      127.60     31.36 o 
   5  13  12      482.43      505.89     43.85 o 
   6  13  12        4.81      -10.74     27.52 o 
   7  13  12      352.30      410.76     41.51 o 
   8  13  12       88.56       68.95     28.15 o 
   9  13  12      145.97      128.63     30.08 o 
  10  13  12        8.96       -6.79     27.37 o 
   0  14  12       55.35       24.49     49.32 o 
   1  14  12       22.31      -17.18     33.67 o 
   2  14  12       83.51       85.42     37.05 o 
   3  14  12       23.65       43.31     36.70 o 
   4  14  12      229.41      287.39     37.59 o 
   5  14  12       10.22        4.55     27.47 o 
   6  14  12      184.22      212.78     36.45 o 
   7  14  12        2.28       12.70     34.88 o 
   8  14  12       45.46       65.47     35.60 o 
   9  14  12      102.90      106.37     42.76 o 
   1  15  12       81.33       83.65     39.91 o 
   2  15  12       74.56       48.61     39.99 o 
   3  15  12       14.30       21.25     43.70 o 
   4  15  12       29.41       -2.46     42.86 o 
   5  15  12        1.09       -2.41     43.18 o 
   6  15  12        0.01       -0.12     37.42 o 
   0  16  12        2.26      -71.68     71.68 o 
   1  16  12       33.09      112.60     55.43 o 
   2  16  12       13.81       29.08     52.72 o 
   3  16  12       70.59       76.09     56.60 o 
   1   1  13     3315.87     3265.50     49.24 o 
   2   1  13      205.91      187.63     15.46 o 
   3   1  13      310.82      330.14     17.69 o 
   4   1  13      255.88      263.06     16.82 o 
   5   1  13        6.11      -13.32     13.32 o 
   6   1  13       27.08       24.98     15.27 o 
   7   1  13        4.84        3.01     17.43 o 
   8   1  13        0.02      -12.84     17.91 o 
   9   1  13      303.37      259.23     26.82 o 
  10   1  13        0.63      -13.30     22.81 o 
  11   1  13       53.97       66.69     28.31 o 
  12   1  13        2.34       -4.71     27.51 o 
  13   1  13        3.27      -11.47     28.58 o 
  14   1  13       29.94       -3.98     30.71 o 
  15   1  13       14.03      -30.59     30.59 o 
  16   1  13       47.09       89.81     37.49 o 
  17   1  13       52.84       79.44     57.57 o 
   0   2  13      236.07      214.01     22.91 o 
   1   2  13     1259.29     1199.14     29.76 o 
   2   2  13      161.11      173.51     19.94 o 
   3   2  13     1148.94     1041.36     35.41 o 
   4   2  13       22.54       23.49     14.95 o 
   5   2  13       55.44       53.84     16.73 o 
   6   2  13      210.98      195.97     20.61 o 
   7   2  13       55.95       38.20     17.19 o 
   8   2  13       11.48       31.67     19.56 o 
   9   2  13        1.69      -10.12     19.68 o 
  10   2  13       98.39      118.23     32.65 o 
  11   2  13      148.91      109.14     30.50 o 
  12   2  13      111.89       90.05     30.37 o 
  13   2  13      186.89      219.56     35.82 o 
  14   2  13        1.21      -28.77     28.77 o 
  15   2  13       19.09       -5.78     31.90 o 
  16   2  13       23.82       51.58     42.25 o 
  17   2  13       36.05       63.90     58.31 o 
   1   3  13    11586.44    11280.70    133.41 o 
   2   3  13       31.40       46.44     14.05 o 
   3   3  13     1487.30     1615.89     54.90 o 
   4   3  13       16.75       28.50     15.83 o 
   5   3  13     4841.78     4766.80     78.32 o 
   6   3  13      885.99      849.54     58.99 o 
   7   3  13     2552.10     2774.33     57.95 o 
   8   3  13      120.24       98.89     23.02 o 
   9   3  13      983.30      918.63     40.55 o 
  10   3  13      157.59      160.95     29.44 o 
  11   3  13     1083.54     1054.21     51.14 o 
  12   3  13        6.46        8.21     27.44 o 
  13   3  13      441.37      387.04     50.59 o 
  14   3  13        9.70       37.34     32.00 o 
  15   3  13      109.50       66.60     34.10 o 
  16   3  13        6.60        8.02     41.17 o 
   0   4  13     1448.29     1311.78     51.58 o 
   1   4  13       10.42       19.95     14.28 o 
   2   4  13      318.61      360.87     22.81 o 
   3   4  13      387.95      369.27     23.81 o 
   4   4  13      147.62      154.06     19.99 o 
   5   4  13       57.79       12.98     17.43 o 
   6   4  13      133.24      146.23     20.67 o 
   7   4  13      752.04      874.64     34.96 o 
   8   4  13      176.67      180.51     23.19 o 
   9   4  13       30.41       27.78     25.08 o 
  10   4  13        0.19       -2.83     25.10 o 
  11   4  13      164.55      155.92     31.56 o 
  12   4  13       35.67       52.85     29.29 o 
  13   4  13      273.71      323.81     39.35 o 
  14   4  13        2.32       17.37     31.87 o 
  15   4  13      136.34      120.05     38.62 o 
  16   4  13        2.20      -50.73     50.73 o 
   1   5  13     1727.41     1720.55     61.39 o 
   2   5  13       51.78       69.46     19.01 o 
   3   5  13     4186.24     4162.97    115.21 o 
   4   5  13        2.00      -15.28     16.16 o 
   5   5  13     6285.56     6250.88     96.71 o 
   6   5  13        0.16       29.40     20.47 o 
   7   5  13     2751.83     2720.84     69.85 o 
   8   5  13        3.44       35.38     19.77 o 
   9   5  13     3045.41     3150.65     72.97 o 
  10   5  13       15.42       27.22     27.33 o 
  11   5  13     1917.11     1898.03     67.16 o 
  12   5  13        2.24      -27.42     27.42 o 
  13   5  13      576.66      601.86     48.05 o 
  14   5  13       84.82       39.29     33.10 o 
  15   5  13      243.48      304.13     52.59 o 
  16   5  13       13.23      -24.33     50.82 o 
   0   6  13      218.77      202.57     48.98 o 
   1   6  13        7.26        1.21     16.77 o 
   2   6  13      261.26      274.03     25.90 o 
   3   6  13       86.71       43.73     20.03 o 
   4   6  13      775.44      764.33     36.19 o 
   5   6  13      544.13      482.43     31.37 o 
   6   6  13       61.78       51.09     19.40 o 
   7   6  13      276.20      288.65     26.37 o 
   8   6  13       70.72       96.65     22.75 o 
   9   6  13       27.09       51.02     24.20 o 
  10   6  13       19.98        1.80     23.54 o 
  11   6  13      595.65      624.17     45.26 o 
  12   6  13       22.38       45.29     31.67 o 
  13   6  13      334.70      364.34     60.96 o 
  14   6  13        0.04        9.32     32.98 o 
  15   6  13      261.51      378.05     57.05 o 
   1   7  13     3208.34     3199.77    112.82 o 
   2   7  13      216.17      209.39     24.91 o 
   3   7  13     2009.87     1952.95     74.50 o 
   4   7  13        4.41       17.76     19.98 o 
   5   7  13     1811.62     1837.54     55.74 o 
   6   7  13        1.76       26.84     21.78 o 
   7   7  13     1654.77     1471.16     50.69 o 
   8   7  13       27.73        6.08     20.43 o 
   9   7  13     2909.08     2901.26     66.20 o 
  10   7  13       25.89       22.59     31.17 o 
  11   7  13     1771.19     1666.26     85.92 o 
  12   7  13       19.32       -5.10     31.17 o 
  13   7  13      534.22      534.55     71.86 o 
  14   7  13        3.81       -1.03     34.68 o 
  15   7  13      256.19      270.96     53.69 o 
   0   8  13      379.85      295.08     48.15 o 
   1   8  13        7.24      -22.80     22.80 o 
   2   8  13        1.92        8.89     24.45 o 
   3   8  13      449.52      387.78     30.82 o 
   4   8  13      227.33      237.40     33.41 o 
   5   8  13      909.15      923.98     42.10 o 
   6   8  13      163.67      178.06     27.57 o 
   7   8  13       24.12        3.44     22.86 o 
   8   8  13        1.19      -12.45     23.15 o 
   9   8  13       18.90       50.73     26.61 o 
  10   8  13        2.17       29.97     26.04 o 
  11   8  13      259.41      280.54     38.38 o 
  12   8  13       22.16       17.23     28.30 o 
  13   8  13       27.94       51.76     31.69 o 
  14   8  13       14.21      -19.48     42.04 o 
   1   9  13      680.58      669.53     95.35 o 
   2   9  13      434.44      399.16     45.59 o 
   3   9  13     1455.06     1675.17     64.86 o 
   4   9  13        1.96      -22.46     22.46 o 
   5   9  13       78.94       47.56     23.51 o 
   6   9  13      294.61      233.51     30.35 o 
   7   9  13       40.25       40.18     24.64 o 
   8   9  13       35.77       16.88     25.20 o 
   9   9  13     1063.02     1108.11     50.10 o 
  10   9  13       91.55       96.05     32.46 o 
  11   9  13      226.17      216.86     37.66 o 
  12   9  13       70.14       82.10     31.98 o 
  13   9  13       26.86       46.40     36.34 o 
  14   9  13        7.62      -33.37     42.77 o 
   0  10  13      337.07      344.01     55.68 o 
   1  10  13       12.07       20.74     27.52 o 
   2  10  13       18.11      -12.92     26.42 o 
   3  10  13      185.55      117.38     33.19 o 
   4  10  13       74.32       81.90     31.54 o 
   5  10  13      338.10      322.29     37.90 o 
   6  10  13       47.23      -12.67     24.03 o 
   7  10  13       22.40       17.38     24.85 o 
   8  10  13        0.31        5.13     26.08 o 
   9  10  13       93.69      112.12     30.30 o 
  10  10  13        1.62        1.51     24.77 o 
  11  10  13      102.40       83.02     51.95 o 
  12  10  13        2.44       -7.01     32.40 o 
  13  10  13        0.06      -35.14     35.14 o 
   1  11  13       82.76       37.84     30.99 o 
   2  11  13       15.23       49.12     31.80 o 
   3  11  13      124.81      124.04     33.97 o 
   4  11  13        7.98       45.36     32.99 o 
   5  11  13      203.64      214.32     38.11 o 
   6  11  13        1.52        8.88     31.41 o 
   7  11  13        5.84      -12.23     23.24 o 
   8  11  13       35.52       23.34     25.45 o 
   9  11  13        1.14      -23.46     23.46 o 
  10  11  13       41.65        3.60     30.62 o 
  11  11  13        0.17       -3.89     28.59 o 
  12  11  13       27.62       33.94     40.17 o 
   0  12  13        2.79        4.12     44.31 o 
   1  12  13        0.01       33.13     31.80 o 
   2  12  13        1.39      -29.59     29.59 o 
   3  12  13        0.08       -5.50     33.88 o 
   4  12  13       53.57       48.44     33.25 o 
   5  12  13       63.52       69.55     29.57 o 
   6  12  13      193.22      164.36     32.62 o 
   7  12  13       15.80       46.57     30.20 o 
   8  12  13        2.67       13.19     26.31 o 
   9  12  13        0.41       20.14     27.52 o 
  10  12  13        5.23        1.71     31.04 o 
  11  12  13       43.35       21.10     50.49 o 
   1  13  13     1093.52     1171.09     65.12 o 
   2  13  13       79.34       60.97     46.09 o 
   3  13  13      514.49      656.26     54.87 o 
   4  13  13        0.27      -27.57     27.63 o 
   5  13  13      412.14      442.81     41.67 o 
   6  13  13        0.60       -9.68     28.65 o 
   7  13  13      119.30       88.91     32.32 o 
   8  13  13       24.49       60.80     35.41 o 
   9  13  13      110.29      115.42     36.83 o 
   0  14  13        1.06      106.97     54.15 o 
   1  14  13        4.59       -8.32     35.90 o 
   2  14  13        4.91       19.19     36.68 o 
   3  14  13       19.15      -34.89     34.89 o 
   4  14  13        4.48      -34.23     34.23 o 
   5  14  13       63.44       69.63     34.54 o 
   6  14  13        1.03      -33.55     33.66 o 
   7  14  13        7.15       22.87     38.80 o 
   1  15  13      848.12      905.85     85.47 o 
   2  15  13       11.42       17.76     51.83 o 
   3  15  13     1021.41     1008.40     88.67 o 
   4  15  13        0.87       43.93     52.55 o 
   0   0  14      464.84      625.42    104.29 o 
   1   0  14      114.33      190.07     22.49 o 
   2   0  14     3553.22     3353.71     73.58 o 
   3   0  14     1355.07     1219.78     50.76 o 
   4   0  14     4479.77     4372.30    122.76 o 
   5   0  14       87.49       88.19     25.65 o 
   6   0  14      162.55      283.14     42.03 o 
   7   0  14      328.35      288.40     42.79 o 
   8   0  14      164.97      131.70     38.92 o 
   9   0  14     1060.94     1045.04     67.93 o 
  10   0  14      869.41      952.15     69.07 o 
  11   0  14       29.02       40.48     38.90 o 
  12   0  14      495.90      547.20     77.37 o 
  13   0  14       39.81       63.29     45.68 o 
  14   0  14      614.94      720.36     72.76 o 
  15   0  14      160.88      188.52     56.32 o 
  16   0  14      139.54       79.67     79.86 o 
   1   1  14     2171.86     2151.74     40.06 o 
   2   1  14      244.72      294.15     18.35 o 
   3   1  14      666.09      667.80     28.27 o 
   4   1  14     1362.54     1332.81     47.29 o 
   5   1  14      634.28      491.85     26.62 o 
   6   1  14      416.61      451.25     29.39 o 
   7   1  14     3098.46     3173.32     69.02 o 
   8   1  14      203.84      226.90     37.26 o 
   9   1  14     1521.72     1529.69     56.52 o 
  10   1  14      403.15      409.06     37.35 o 
  11   1  14     1015.67     1016.96     64.03 o 
  12   1  14      166.14      175.72     35.45 o 
  13   1  14      957.21     1054.04     56.36 o 
  14   1  14       24.44       25.15     32.09 o 
  15   1  14      415.45      481.35     47.99 o 
  16   1  14       78.17       48.11     59.29 o 
   0   2  14      770.31      845.52     36.51 o 
   1   2  14       20.19        5.63     12.37 o 
   2   2  14      675.56      676.31     25.48 o 
   3   2  14      335.55      350.05     32.50 o 
   4   2  14      396.79      461.08     25.53 o 
   5   2  14      307.51      344.45     34.94 o 
   6   2  14     1037.31     1189.77     52.57 o 
   7   2  14      753.56      689.28     34.92 o 
   8   2  14     1469.84     1627.52     77.46 o 
   9   2  14      505.04      413.57     32.63 o 
  10   2  14      835.33      755.32     53.43 o 
  11   2  14       91.58       34.66     28.13 o 
  12   2  14      300.32      318.21     46.38 o 
  13   2  14      268.22      237.17     37.25 o 
  14   2  14      155.43      217.26     40.82 o 
  15   2  14       99.49       95.76     37.83 o 
  16   2  14       78.43      208.95     63.14 o 
   1   3  14      510.10      556.71     31.49 o 
   2   3  14      990.72      948.89     32.83 o 
   3   3  14     1007.38     1030.48     34.35 o 
   4   3  14        2.09        7.27     16.34 o 
   5   3  14      626.80      659.94     30.25 o 
   6   3  14      340.92      344.29     35.84 o 
   7   3  14     1084.11     1062.83     37.90 o 
   8   3  14        0.86       -6.88     20.60 o 
   9   3  14      770.95      803.32     52.74 o 
  10   3  14      374.10      327.61     32.52 o 
  11   3  14      668.62      692.07     45.51 o 
  12   3  14      155.97       89.94     32.32 o 
  13   3  14      182.62      144.25     35.13 o 
  14   3  14       30.03       21.89     32.54 o 
  15   3  14       18.19       74.81     42.57 o 
  16   3  14       16.91       24.17     54.74 o 
   0   4  14       35.70       46.22     31.33 o 
   1   4  14        0.53        5.11     17.18 o 
   2   4  14       46.33       70.40     20.12 o 
   3   4  14       36.91       44.60     17.13 o 
   4   4  14        2.03        9.28     16.66 o 
   5   4  14       73.33       52.88     18.25 o 
   6   4  14      401.77      391.00     27.18 o 
   7   4  14       13.42       17.15     18.86 o 
   8   4  14      770.47      767.91     35.53 o 
   9   4  14       41.50       34.22     26.53 o 
  10   4  14      512.47      461.68     36.52 o 
  11   4  14       16.64       20.96     29.04 o 
  12   4  14       33.26       -1.61     29.44 o 
  13   4  14        0.43       25.30     31.64 o 
  14   4  14        1.89       29.69     34.48 o 
  15   4  14        0.29       52.71     53.09 o 
   1   5  14      393.75      393.11     33.74 o 
   2   5  14      178.93      185.73     28.69 o 
   3   5  14       93.25       62.06     21.23 o 
   4   5  14       21.53        3.97     19.30 o 
   5   5  14       52.86       51.75     19.38 o 
   6   5  14       44.77       49.04     20.11 o 
   7   5  14       79.85       12.99     19.31 o 
   8   5  14        1.87      -19.84     19.84 o 
   9   5  14      136.84      167.38     40.85 o 
  10   5  14        1.39       12.64     24.91 o 
  11   5  14       36.41       16.37     28.75 o 
  12   5  14        0.84       42.53     36.83 o 
  13   5  14        7.81        7.20     32.30 o 
  14   5  14        0.11      -29.53     32.42 o 
  15   5  14       12.05       45.90     63.83 o 
   0   6  14      304.06      258.91     45.54 o 
   1   6  14       23.86       41.03     23.51 o 
   2   6  14       27.65        9.32     19.47 o 
   3   6  14        2.65      -18.47     18.47 o 
   4   6  14       10.24       23.37     20.07 o 
   5   6  14       49.88       53.88     21.86 o 
   6   6  14      106.86       82.87     23.64 o 
   7   6  14      166.85      165.65     24.59 o 
   8   6  14      210.26      197.37     26.13 o 
   9   6  14      265.50      297.31     29.29 o 
  10   6  14      124.26      109.32     28.94 o 
  11   6  14       68.66       82.36     32.64 o 
  12   6  14       89.63      118.84     34.74 o 
  13   6  14       78.53       38.10     38.03 o 
  14   6  14        1.17       39.95     43.37 o 
  15   6  14       40.23       39.23     57.20 o 
   1   7  14      436.94      337.93     35.53 o 
   2   7  14       90.09      109.33     28.43 o 
   3   7  14      251.56      268.70     28.25 o 
   4   7  14        1.27      -14.19     20.81 o 
   5   7  14      285.13      346.38     37.37 o 
   6   7  14       50.07       48.74     23.27 o 
   7   7  14      869.99      799.04     75.77 o 
   8   7  14        8.96      -11.56     23.92 o 
   9   7  14      217.88      225.88     31.43 o 
  10   7  14       77.52       68.51     25.47 o 
  11   7  14      182.67      161.69     35.86 o 
  12   7  14        5.43       -0.33     31.50 o 
  13   7  14      248.10      232.83     39.89 o 
  14   7  14        3.41      -50.22     51.24 o 
   0   8  14       31.60       -7.01     37.52 o 
   1   8  14       28.26       39.03     27.25 o 
   2   8  14       22.50        5.09     26.39 o 
   3   8  14      310.34      281.40     36.58 o 
   4   8  14       48.61       61.88     35.81 o 
   5   8  14      140.71      110.67     26.13 o 
   6   8  14      444.02      448.11     34.87 o 
   7   8  14      192.55      176.49     29.71 o 
   8   8  14      478.23      558.82     40.00 o 
   9   8  14      304.37      267.99     42.39 o 
  10   8  14      220.49      171.72     32.34 o 
  11   8  14      170.28      122.00     31.59 o 
  12   8  14       39.29       18.58     34.52 o 
  13   8  14      215.06      267.78     52.76 o 
   1   9  14      729.15      887.96     53.11 o 
   2   9  14       93.49      147.39     33.41 o 
   3   9  14      744.62      731.23     49.36 o 
   4   9  14        0.74       19.71     29.12 o 
   5   9  14      221.95      222.20     30.75 o 
   6   9  14       13.67      -22.15     23.64 o 
   7   9  14      688.43      626.61     40.80 o 
   8   9  14       65.99       71.19     28.14 o 
   9   9  14      576.21      689.60     43.97 o 
  10   9  14       22.25       53.13     29.60 o 
  11   9  14      415.12      323.73     37.74 o 
  12   9  14       41.87       41.71     41.45 o 
  13   9  14      212.62      265.25     95.05 o 
   0  10  14     1723.49     1820.84    134.78 o 
   1  10  14        9.11       13.95     28.64 o 
   2  10  14     1469.26     1490.28     65.90 o 
   3  10  14      108.69       87.77     34.12 o 
   4  10  14      742.34      925.62     55.52 o 
   5  10  14      131.74      153.91     44.56 o 
   6  10  14      443.55      383.30     36.75 o 
   7  10  14       44.06       22.70     32.39 o 
   8  10  14      308.49      282.91     58.54 o 
   9  10  14       66.91       95.82     31.77 o 
  10  10  14      233.67      238.00     47.35 o 
  11  10  14       59.80       71.85     36.04 o 
  12  10  14      136.88      148.00     86.14 o 
   1  11  14     1044.42     1012.37     59.61 o 
   2  11  14       88.92       95.10     36.42 o 
   3  11  14     1020.53     1129.38     62.25 o 
   4  11  14       40.23       60.80     34.39 o 
   5  11  14      909.01     1027.04     60.38 o 
   6  11  14       74.11       65.09     34.80 o 
   7  11  14      943.43      972.40     60.49 o 
   8  11  14      100.39       81.84     32.00 o 
   9  11  14      338.75      316.05     38.87 o 
  10  11  14       12.13       -4.24     29.98 o 
  11  11  14      262.39      187.03     59.37 o 
   0  12  14     1320.84     1471.60    101.63 o 
   1  12  14        0.46        0.07     33.17 o 
   2  12  14      517.61      574.12     52.87 o 
   3  12  14        0.11        4.96     35.34 o 
   4  12  14      372.90      377.40     48.13 o 
   5  12  14       20.38       11.40     34.40 o 
   6  12  14      455.74      413.95     56.34 o 
   7  12  14        6.42       28.81     36.27 o 
   8  12  14       29.94       31.71     36.54 o 
   9  12  14       34.48       38.39     39.83 o 
   1  13  14      683.27      748.45     78.68 o 
   2  13  14        7.52       20.38     35.73 o 
   3  13  14      377.52      459.90     50.88 o 
   4  13  14        4.39       24.88     35.74 o 
   5  13  14      296.10      322.92     47.73 o 
   6  13  14        8.42      -18.11     42.94 o 
   7  13  14      381.98      346.25     77.36 o 
   8  13  14       23.76      -26.52     53.60 o 
   0  14  14       52.35      -29.46     67.28 o 
   1  14  14       19.22       57.59     51.53 o 
   2  14  14       48.45       50.56     51.55 o 
   3  14  14       15.83       33.70     53.45 o 
   4  14  14       39.38      -15.79     50.03 o 
   5  14  14       16.85      -26.72     71.86 o 
   1   1  15        6.24       -0.20     13.03 o 
   2   1  15       67.81       60.28     14.51 o 
   3   1  15       60.20       71.23     17.95 o 
   4   1  15      100.79       81.68     19.07 o 
   5   1  15      241.47      160.59     23.71 o 
   6   1  15       24.16       -5.65     19.17 o 
   7   1  15      137.66      125.76     26.49 o 
   8   1  15       42.16       62.67     25.90 o 
   9   1  15       50.92       36.09     26.78 o 
  10   1  15       25.78       -8.34     25.13 o 
  11   1  15        0.11       11.39     31.76 o 
  12   1  15       19.16       26.68     35.04 o 
  13   1  15        0.68      -11.83     30.45 o 
  14   1  15        5.43      -11.41     33.56 o 
  15   1  15        2.38       29.04     71.26 o 
   0   2  15     1164.98     1030.19     56.69 o 
   1   2  15      237.70      208.96     19.30 o 
   2   2  15     1189.71     1223.79     37.68 o 
   3   2  15      422.53      431.97     26.38 o 
   4   2  15      462.32      444.45     26.90 o 
   5   2  15       62.83        6.52     17.93 o 
   6   2  15       37.37       56.56     21.77 o 
   7   2  15      165.91      163.00     26.21 o 
   8   2  15      344.83      369.59     31.35 o 
   9   2  15        0.43      -12.74     23.85 o 
  10   2  15      386.92      425.90     40.00 o 
  11   2  15      114.86      130.98     33.90 o 
  12   2  15      184.04      118.91     33.80 o 
  13   2  15       56.51       86.17     34.14 o 
  14   2  15      142.91      124.73     37.06 o 
  15   2  15       70.57       26.91    110.09 o 
   1   3  15      337.49      259.77     25.60 o 
   2   3  15        0.05       23.34     17.56 o 
   3   3  15     2389.49     2311.30     62.10 o 
   4   3  15      163.90      131.45     21.14 o 
   5   3  15      480.74      335.71     26.68 o 
   6   3  15       46.37       76.76     21.10 o 
   7   3  15        2.82      -19.97     19.97 o 
   8   3  15       20.77       -1.80     28.12 o 
   9   3  15      567.31      501.81     43.28 o 
  10   3  15      202.30      245.57     31.15 o 
  11   3  15       98.67       71.62     31.54 o 
  12   3  15      222.72      218.78     37.18 o 
  13   3  15       14.29      -18.87     30.16 o 
  14   3  15       96.84       87.48     45.48 o 
  15   3  15        6.14       13.53     55.29 o 
   0   4  15     1009.26     1084.38    120.65 o 
   1   4  15       10.99       18.75     19.21 o 
   2   4  15     2029.01     1973.26     53.74 o 
   3   4  15        0.04       -3.97     18.70 o 
   4   4  15     2570.40     2435.04     54.95 o 
   5   4  15       12.79        0.36     18.91 o 
   6   4  15     1443.05     1481.88     51.81 o 
   7   4  15      423.82      423.81     31.60 o 
   8   4  15     1640.16     1883.83     57.62 o 
   9   4  15      167.50      187.48     30.02 o 
  10   4  15     1104.65     1073.93     48.40 o 
  11   4  15       14.93       32.88     27.52 o 
  12   4  15      335.46      296.22     36.44 o 
  13   4  15        3.15        2.80     32.32 o 
  14   4  15      135.72      183.04     71.09 o 
  15   4  15       16.48       14.43     52.95 o 
   1   5  15     1284.00     1275.24     62.12 o 
   2   5  15      155.29      123.12     24.15 o 
   3   5  15      678.69      674.75     36.37 o 
   4   5  15      448.33      503.78     33.83 o 
   5   5  15      124.00      105.84     23.99 o 
   6   5  15      161.62      132.57     23.48 o 
   7   5  15       19.87       19.67     21.37 o 
   8   5  15      266.80      294.73     28.98 o 
   9   5  15        4.79        5.80     25.09 o 
  10   5  15      625.96      663.14     50.90 o 
  11   5  15        2.34        4.88     26.57 o 
  12   5  15      259.40      325.55     49.91 o 
  13   5  15       23.95       34.85     40.31 o 
  14   5  15      230.45      253.84     65.95 o 
   0   6  15     2473.52     2728.62    167.89 o 
   1   6  15       51.52       -8.95     37.62 o 
   2   6  15     2144.82     2245.63     70.16 o 
   3   6  15        1.39       23.60     21.84 o 
   4   6  15     1619.77     1683.69     87.87 o 
   5   6  15        0.08       -4.05     22.15 o 
   6   6  15     2148.89     2198.09     62.00 o 
   7   6  15        0.61       36.73     24.91 o 
   8   6  15     2362.09     2471.55     73.22 o 
   9   6  15        2.79       44.83     27.21 o 
  10   6  15     1106.36     1145.30     66.15 o 
  11   6  15       22.79       25.40     28.20 o 
  12   6  15      685.28      730.53     50.22 o 
  13   6  15        3.61       57.40     51.99 o 
  14   6  15      244.08      151.74     60.60 o 
   1   7  15      102.72      138.90     30.86 o 
   2   7  15      386.90      383.28     39.03 o 
   3   7  15      447.68      467.54     53.71 o 
   4   7  15      190.80      202.58     29.01 o 
   5   7  15      451.40      481.79     35.90 o 
   6   7  15      112.00      177.63     29.26 o 
   7   7  15       21.94       19.30     25.52 o 
   8   7  15      166.67      155.62     29.33 o 
   9   7  15       21.31        8.21     26.61 o 
  10   7  15       88.89      112.93     33.48 o 
  11   7  15        4.96       32.82     30.34 o 
  12   7  15       80.14       58.15     32.40 o 
  13   7  15        6.23      -35.65     41.43 o 
   0   8  15      840.27      796.84    127.72 o 
   1   8  15        0.06        4.80     26.99 o 
   2   8  15      568.33      593.50     46.22 o 
   3   8  15       30.23       -3.25     27.60 o 
   4   8  15      469.27      539.47     75.52 o 
   5   8  15        2.21       -5.21     24.06 o 
   6   8  15      604.28      604.90     40.03 o 
   7   8  15        2.63       25.06     25.47 o 
   8   8  15      573.11      628.91     42.36 o 
   9   8  15        1.54       -1.43     27.12 o 
  10   8  15      359.56      407.23     39.37 o 
  11   8  15       54.19       12.64     33.73 o 
  12   8  15      232.01      220.99     60.19 o 
   1   9  15        0.90      -25.13     28.75 o 
   2   9  15       57.95        0.36     30.43 o 
   3   9  15        3.62      -18.00     29.47 o 
   4   9  15       28.32        6.16     30.13 o 
   5   9  15       95.73       66.64     32.77 o 
   6   9  15        1.11       14.30     26.53 o 
   7   9  15        2.57      -24.99     24.99 o 
   8   9  15        7.15        9.15     27.89 o 
   9   9  15        4.97      -15.55     27.43 o 
  10   9  15       27.65       47.70     32.15 o 
  11   9  15      197.57      224.11     49.60 o 
  12   9  15       12.19      -16.81     49.39 o 
   0  10  15      332.06      289.70     57.82 o 
   1  10  15       17.34       42.92     31.63 o 
   2  10  15       37.63        8.10     30.28 o 
   3  10  15        8.04       14.72     32.09 o 
   4  10  15        9.83       -0.96     34.73 o 
   5  10  15        1.15      -31.71     31.71 o 
   6  10  15       24.17       27.20     33.15 o 
   7  10  15        3.98       15.86     33.14 o 
   8  10  15      131.30      149.60     34.08 o 
   9  10  15       24.45       38.70     30.93 o 
  10  10  15       78.19       73.25     36.48 o 
  11  10  15       51.91      118.58     45.15 o 
   1  11  15      111.80      123.58     75.41 o 
   2  11  15       71.48       39.65     34.46 o 
   3  11  15       58.50       47.06     35.33 o 
   4  11  15        3.14       14.51     33.95 o 
   5  11  15      102.04      105.81     38.91 o 
   6  11  15       12.44        1.41     34.86 o 
   7  11  15      105.09      121.34     39.29 o 
   8  11  15       41.97       46.47     37.52 o 
   9  11  15       27.42      -28.75     34.23 o 
   0  12  15       65.07       68.78     91.97 o 
   1  12  15        2.54       -3.97     36.39 o 
   2  12  15       48.76       83.20     38.50 o 
   3  12  15        1.33      -19.61     34.49 o 
   4  12  15       41.44       25.35     36.25 o 
   5  12  15        0.04       -6.71     36.83 o 
   6  12  15       30.20      -10.73     42.85 o 
   7  12  15        3.34        0.01     65.67 o 
   8  12  15        1.71       23.59     71.36 o 
   1  13  15       36.58       50.66     52.81 o 
   2  13  15       40.67       46.13     52.43 o 
   3  13  15       38.63       12.65     53.56 o 
   4  13  15        0.17      -36.31     47.51 o 
   5  13  15       45.89       41.86     53.37 o 
   6  13  15        1.07      -12.60     53.22 o 
   0  14  15      643.18      893.93    128.04 o 
   1  14  15        0.10      -48.93     48.93 o 
   2  14  15      457.66      573.43     78.92 o 
   0   0  16     6626.74     6637.59    193.14 o 
   1   0  16       55.08       22.49     27.85 o 
   2   0  16     1968.69     1902.04     57.64 o 
   3   0  16       12.30       29.65     26.26 o 
   4   0  16     1345.72     1245.53     69.75 o 
   5   0  16      158.29       63.57     51.09 o 
   6   0  16     3535.96     3482.58    119.11 o 
   7   0  16      218.58      212.62    102.36 o 
   8   0  16     1861.08     1895.41     90.17 o 
   9   0  16       15.07      -23.63     35.56 o 
  10   0  16      962.63      994.29     74.75 o 
  11   0  16       23.29       37.91     43.99 o 
  12   0  16      340.14      360.98     60.28 o 
  13   0  16       55.98       56.48     50.26 o 
  14   0  16      371.92      390.31     96.04 o 
   1   1  16      465.53      531.41     26.17 o 
   2   1  16       21.20       46.37     19.41 o 
   3   1  16       22.51       -0.79     18.07 o 
   4   1  16      117.62      165.38     26.97 o 
   5   1  16      181.44      171.63     26.38 o 
   6   1  16        1.07        2.09     23.37 o 
   7   1  16       72.48       72.26     30.53 o 
   8   1  16       96.55       87.62     28.61 o 
   9   1  16      121.64      151.79     49.36 o 
  10   1  16      262.57      255.99     37.49 o 
  11   1  16      129.91      235.81     44.75 o 
  12   1  16      446.06      433.08     44.38 o 
  13   1  16       43.39       25.72     34.86 o 
  14   1  16      116.46      157.47     60.55 o 
   0   2  16     3210.81     3325.68     91.44 o 
   1   2  16        2.47        3.51     19.61 o 
   2   2  16     2436.39     2380.45     54.01 o 
   3   2  16       26.16       42.05     19.13 o 
   4   2  16     1483.42     1515.25     59.49 o 
   5   2  16       73.29       43.23     21.95 o 
   6   2  16      781.50      878.15     44.50 o 
   7   2  16      114.96       66.83     25.10 o 
   8   2  16      645.60      619.60     51.51 o 
   9   2  16        9.13       27.42     28.21 o 
  10   2  16      926.66     1060.03     54.31 o 
  11   2  16        7.26       -3.13     29.49 o 
  12   2  16      340.30      430.89     44.78 o 
  13   2  16       14.40       46.60     40.18 o 
  14   2  16      178.07      224.51     65.52 o 
   1   3  16        2.83      -15.56     20.36 o 
   2   3  16       78.63       76.35     22.25 o 
   3   3  16       33.09       69.23     22.46 o 
   4   3  16      173.55      213.44     24.71 o 
   5   3  16      111.17      105.86     22.20 o 
   6   3  16       88.80       60.38     24.32 o 
   7   3  16       60.09       94.16     25.28 o 
   8   3  16       20.41        4.29     24.33 o 
   9   3  16      197.36      180.84     33.71 o 
  10   3  16        0.87      -27.97     27.97 o 
  11   3  16       22.97      -29.61     29.61 o 
  12   3  16       73.77       68.01     34.72 o 
  13   3  16        5.53       15.12     62.82 o 
  14   3  16       41.49       99.23     55.80 o 
   0   4  16     1063.83     1038.74    117.29 o 
   1   4  16       71.62       59.62     26.00 o 
   2   4  16      534.03      437.64     32.26 o 
   3   4  16       21.74       13.70     21.78 o 
   4   4  16       83.21       39.53     22.55 o 
   5   4  16       73.15       53.05     23.00 o 
   6   4  16      107.65      114.51     23.68 o 
   7   4  16        8.02      -22.73     22.73 o 
   8   4  16      135.22       87.64     30.57 o 
   9   4  16       16.44       52.31     27.45 o 
  10   4  16       52.16       31.50     26.80 o 
  11   4  16       18.58       19.82     32.03 o 
  12   4  16        2.41       11.77     34.13 o 
  13   4  16       27.22      -32.94     51.18 o 
  14   4  16        1.28      -56.35     56.35 o 
   1   5  16       52.54       81.82     27.76 o 
   2   5  16       21.67       23.21     24.61 o 
   3   5  16        5.39       24.98     22.14 o 
   4   5  16       17.01        4.86     22.15 o 
   5   5  16        0.08       24.09     22.84 o 
   6   5  16       65.77       43.18     24.82 o 
   7   5  16       10.28        7.71     24.39 o 
   8   5  16        4.75       -0.61     23.93 o 
   9   5  16       85.40       79.54     28.56 o 
  10   5  16       34.14       38.36     29.04 o 
  11   5  16        0.18      -28.10     28.10 o 
  12   5  16        2.80        5.44     30.68 o 
  13   5  16       10.42       38.55     54.50 o 
   0   6  16      248.48      277.02     66.65 o 
   1   6  16        7.32      -22.22     26.50 o 
   2   6  16       28.01       15.88     30.63 o 
   3   6  16       23.17       21.93     26.67 o 
   4   6  16       55.71       43.54     23.79 o 
   5   6  16       84.69       91.80     27.10 o 
   6   6  16      105.98       98.45     27.36 o 
   7   6  16        3.10       -4.69     24.26 o 
   8   6  16        3.72      -14.70     27.81 o 
   9   6  16        0.00       10.36     30.12 o 
  10   6  16       69.19       71.21     30.72 o 
  11   6  16        0.39       18.53     32.38 o 
  12   6  16      155.27      200.49     49.97 o 
  13   6  16        5.48      -31.52     41.02 o 
   1   7  16       17.94        3.45     28.10 o 
   2   7  16      105.69      135.74     32.25 o 
   3   7  16       51.91        7.15     28.77 o 
   4   7  16       30.30       53.73     29.49 o 
   5   7  16       34.85       57.33     26.21 o 
   6   7  16      105.03      106.41     27.83 o 
   7   7  16        0.13      -21.29     28.52 o 
   8   7  16       39.61       52.91     28.56 o 
   9   7  16       55.76       93.88     33.48 o 
  10   7  16       12.88        0.68     31.53 o 
  11   7  16       36.71       -7.05     36.50 o 
  12   7  16       12.31      -24.96     48.72 o 
   0   8  16     1106.65     1187.63     84.55 o 
   1   8  16        0.21       39.36     30.61 o 
   2   8  16      737.08      795.94     56.42 o 
   3   8  16       54.85      -17.89     30.47 o 
   4   8  16      483.71      555.08     54.54 o 
   5   8  16        9.32      -11.32     29.59 o 
   6   8  16      429.55      470.92     38.62 o 
   7   8  16        1.50      -21.35     25.76 o 
   8   8  16      397.15      413.28     39.83 o 
   9   8  16        0.10        4.22     29.33 o 
  10   8  16      391.74      420.00     46.49 o 
  11   8  16       58.84       15.49     51.60 o 
   1   9  16      129.31      176.04     37.55 o 
   2   9  16        5.70      -17.02     30.81 o 
   3   9  16      196.74      266.91     40.35 o 
   4   9  16       24.46       18.70     31.86 o 
   5   9  16       92.07      100.70     35.94 o 
   6   9  16       74.95      122.02     42.79 o 
   7   9  16        0.43       10.91     31.22 o 
   8   9  16       44.54       52.60     30.55 o 
   9   9  16       57.62       79.28     35.24 o 
  10   9  16      114.89       84.63     47.68 o 
   0  10  16     1485.40     1727.28    105.47 o 
   1  10  16        3.30        5.87     33.88 o 
   2  10  16     1320.71     1337.49     66.81 o 
   3  10  16        2.33       17.51     33.58 o 
   4  10  16     1109.80     1271.43     66.60 o 
   5  10  16       98.28       52.81     36.20 o 
   6  10  16      814.08      929.67     79.10 o 
   7  10  16        2.70       -0.23     35.53 o 
   8  10  16      561.46      457.40     58.03 o 
   9  10  16        0.11       24.19     35.04 o 
   1  11  16       87.35       69.64     36.68 o 
   2  11  16       26.50       23.48     36.74 o 
   3  11  16      224.23       88.65     45.69 o 
   4  11  16        5.62       -4.77     34.61 o 
   5  11  16       59.94       55.93     39.98 o 
   6  11  16        4.46      -19.03     41.66 o 
   7  11  16        9.64      -12.96     41.44 o 
   8  11  16       24.70        6.65     51.77 o 
   0  12  16      742.31      829.64     87.04 o 
   1  12  16        7.49      -20.45     48.93 o 
   2  12  16      670.14      691.52     79.36 o 
   3  12  16        0.28      -51.55     51.55 o 
   4  12  16      382.41      382.99     71.84 o 
   5  12  16       89.76       94.63     57.95 o 
   6  12  16      275.88      168.10     61.61 o 
   1  13  16        0.95      -28.88     51.47 o 
   2  13  16        9.76      -50.20     50.20 o 
   3  13  16       92.93       70.12     58.09 o 
   1   1  17       49.25       52.60     20.27 o 
   2   1  17       26.92        4.31     19.23 o 
   3   1  17       24.29       26.15     22.63 o 
   4   1  17       64.12       68.46     27.06 o 
   5   1  17       65.65       54.25     26.99 o 
   6   1  17       31.10       32.52     25.80 o 
   7   1  17      227.29      204.91     33.62 o 
   8   1  17        0.74        0.22     27.92 o 
   9   1  17       24.97       26.85     29.42 o 
  10   1  17        0.62       12.75     31.19 o 
  11   1  17       12.17        9.04     32.24 o 
  12   1  17       57.56       56.53     51.60 o 
  13   1  17       68.33       73.79     58.07 o 
   0   2  17     1212.73     1065.42     69.07 o 
   1   2  17        5.63      -20.99     20.99 o 
   2   2  17      327.09      335.48     36.04 o 
   3   2  17        8.15       -6.06     19.59 o 
   4   2  17       96.50       33.73     22.81 o 
   5   2  17      120.40      106.80     25.24 o 
   6   2  17      416.02      410.28     37.65 o 
   7   2  17       10.90       12.26     27.04 o 
   8   2  17      259.09      241.02     34.98 o 
   9   2  17       56.52       26.91     29.18 o 
  10   2  17       96.85       87.12     34.34 o 
  11   2  17        0.41      -14.08     29.66 o 
  12   2  17       65.26       -7.46     51.22 o 
  13   2  17        2.51      -14.03     49.80 o 
   1   3  17      569.80      624.55     52.49 o 
   2   3  17       11.81       10.39     22.37 o 
   3   3  17      594.30      592.56     36.13 o 
   4   3  17       32.73       37.45     22.84 o 
   5   3  17      226.81      298.89     31.66 o 
   6   3  17       19.94        0.93     23.10 o 
   7   3  17      530.94      615.28     53.83 o 
   8   3  17        6.48        6.12     28.54 o 
   9   3  17      215.29      297.44     44.92 o 
  10   3  17        4.96       14.06     32.92 o 
  11   3  17      117.53      112.85     49.99 o 
  12   3  17       28.08      -47.88     47.88 o 
  13   3  17      210.72      306.00     64.98 o 
   0   4  17     1623.11     1417.70     81.10 o 
   1   4  17       14.38       24.21     26.84 o 
   2   4  17      841.38      724.44     45.12 o 
   3   4  17      169.63      152.11     29.03 o 
   4   4  17      638.13      673.55     38.98 o 
   5   4  17        1.05      -16.93     23.28 o 
   6   4  17      807.47      749.56     47.66 o 
   7   4  17       24.33       15.25     26.75 o 
   8   4  17      236.88      207.40     32.64 o 
   9   4  17      181.54      201.55     33.15 o 
  10   4  17      176.59      145.63     35.61 o 
  11   4  17       23.94       80.52     36.27 o 
  12   4  17      309.01      265.73     62.22 o 
   1   5  17     2233.17     2059.30     69.79 o 
   2   5  17       11.82       19.84     28.23 o 
   3   5  17     1211.45     1322.75     58.69 o 
   4   5  17       10.27        5.51     24.05 o 
   5   5  17      968.57     1008.19     45.66 o 
   6   5  17       66.21       59.18     35.00 o 
   7   5  17     1304.21     1251.80     79.48 o 
   8   5  17       11.98       29.83     30.13 o 
   9   5  17      258.36      300.42     45.25 o 
  10   5  17       12.57       12.43     29.26 o 
  11   5  17      198.39      129.31     44.63 o 
  12   5  17       16.25        7.39     51.22 o 
   0   6  17      928.13      980.76     75.89 o 
   1   6  17       43.05       24.27     29.81 o 
   2   6  17      864.28      761.92     80.92 o 
   3   6  17       89.51       87.62     32.13 o 
   4   6  17      471.50      531.81     49.16 o 
   5   6  17        1.39       21.05     26.42 o 
   6   6  17      351.91      375.94     64.89 o 
   7   6  17      117.13      229.16     35.85 o 
   8   6  17      490.23      503.88     45.90 o 
   9   6  17      254.11      249.54     39.32 o 
  10   6  17      300.69      268.79     78.08 o 
  11   6  17       44.53       79.49     54.51 o 
   1   7  17      825.72      925.31     61.65 o 
   2   7  17        5.53        1.56     29.46 o 
   3   7  17      570.17      597.06     47.92 o 
   4   7  17       75.25      113.30     33.84 o 
   5   7  17      583.78      495.57     45.93 o 
   6   7  17        1.72       43.98     27.76 o 
   7   7  17      654.39      621.43     43.23 o 
   8   7  17        6.99       -4.26     32.12 o 
   9   7  17      138.19      126.72     38.05 o 
  10   7  17       79.38        2.59     42.39 o 
  11   7  17       71.14       34.49    101.74 o 
   0   8  17      163.38       84.84     47.31 o 
   1   8  17       10.11      -23.18     31.48 o 
   2   8  17      215.22      240.50     54.34 o 
   3   8  17        2.70       -6.76     31.70 o 
   4   8  17       73.46       24.05     44.38 o 
   5   8  17       25.76      -21.99     32.11 o 
   6   8  17        7.39      -12.13     31.81 o 
   7   8  17        3.47        2.16     31.95 o 
   8   8  17      163.51      174.60     35.56 o 
   9   8  17       41.06       33.65     40.14 o 
  10   8  17      192.41      106.13     68.62 o 
   1   9  17      137.48      134.15     38.55 o 
   2   9  17       37.18       -6.40     44.64 o 
   3   9  17       11.78        0.03     42.37 o 
   4   9  17        6.76      -32.78     32.78 o 
   5   9  17       44.64       77.63     36.33 o 
   6   9  17        0.14       -3.46     34.45 o 
   7   9  17       49.66       50.10     40.75 o 
   8   9  17        8.51       -9.21     41.18 o 
   9   9  17       17.45       36.04     38.10 o 
   0  10  17       14.59       18.67     80.95 o 
   1  10  17        4.34      -22.32     35.63 o 
   2  10  17        4.00       27.49     35.83 o 
   3  10  17        1.10       -8.21     35.79 o 
   4  10  17        0.03       18.24     36.01 o 
   5  10  17       12.29      -10.69     40.28 o 
   6  10  17       70.57       19.54     44.42 o 
   7  10  17        9.93       47.04     44.73 o 
   8  10  17        0.02        5.78     74.98 o 
   1  11  17        0.23       70.04     59.15 o 
   2  11  17        1.08       28.06     52.78 o 
   3  11  17        3.28      -10.72     49.86 o 
   4  11  17        0.04       19.03     55.76 o 
   5  11  17        4.68       52.88     55.31 o 
   6  11  17        8.71      -51.46     51.46 o 
   0  12  17        1.02       37.63     73.05 o 
   1  12  17        1.66       28.14     52.27 o 
   2  12  17       32.66       81.44     58.27 o 
   3  12  17        1.84      -10.59     56.51 o 
   0   0  18      154.83       37.97     48.15 o 
   1   0  18       27.26       50.24     36.70 o 
   2   0  18        1.55       29.27     37.14 o 
   3   0  18       20.88       -4.25     37.44 o 
   4   0  18       94.37       95.00     60.03 o 
   5   0  18      228.71      265.97     49.87 o 
   6   0  18        7.03      -27.14     58.42 o 
   7   0  18        1.24       13.22     39.87 o 
   8   0  18        6.78       17.69     87.19 o 
   9   0  18      167.15      101.75     48.20 o 
  10   0  18        3.04      -41.94     43.59 o 
  11   0  18      476.01      430.58     97.25 o 
  12   0  18        0.13       10.83     76.36 o 
   1   1  18     1473.47     1565.83     51.24 o 
   2   1  18       79.81       72.27     32.68 o 
   3   1  18     2718.82     2886.50    100.07 o 
   4   1  18        6.93       -4.88     26.95 o 
   5   1  18     1048.68     1141.27     57.23 o 
   6   1  18        0.47       28.38     28.00 o 
   7   1  18      677.36      735.12     47.41 o 
   8   1  18       76.29       83.36     33.13 o 
   9   1  18     1448.75     1628.27     66.07 o 
  10   1  18       39.29       26.01     33.10 o 
  11   1  18      273.37      346.07     64.74 o 
  12   1  18        3.68      -22.06     48.96 o 
   0   2  18       20.78      -26.57     33.97 o 
   1   2  18       31.17       17.37     25.84 o 
   2   2  18       17.91       -7.47     23.73 o 
   3   2  18        0.21       26.71     27.37 o 
   4   2  18       73.04       89.06     29.67 o 
   5   2  18       86.14       65.03     30.38 o 
   6   2  18       19.42       21.50     27.83 o 
   7   2  18        3.68       74.05     31.05 o 
   8   2  18       32.28       42.90     30.95 o 
   9   2  18       38.90       83.94     33.93 o 
  10   2  18        1.80      -31.95     32.06 o 
  11   2  18       99.36      113.95     54.40 o 
  12   2  18        0.68       19.88     51.20 o 
   1   3  18      418.51      334.72     37.48 o 
   2   3  18       11.41       -4.00     27.00 o 
   3   3  18      654.55      679.08     39.78 o 
   4   3  18        8.20       -1.60     25.77 o 
   5   3  18      421.75      443.52     40.17 o 
   6   3  18        3.39       31.65     30.21 o 
   7   3  18      186.75      186.49     35.02 o 
   8   3  18        0.64      -20.07     29.55 o 
   9   3  18      254.38      303.82     40.66 o 
  10   3  18        0.08       31.52     34.63 o 
  11   3  18      132.21      139.69     56.68 o 
   0   4  18       17.03        2.92     37.64 o 
   1   4  18       16.87        6.26     36.10 o 
   2   4  18        0.49       38.68     29.24 o 
   3   4  18        0.30       -2.61     28.00 o 
   4   4  18       33.87       13.49     25.49 o 
   5   4  18        2.79       10.39     27.91 o 
   6   4  18        9.11       -0.52     28.04 o 
   7   4  18        2.96       10.82     28.85 o 
   8   4  18        9.83        7.07     41.58 o 
   9   4  18       10.76       11.02     32.95 o 
  10   4  18       57.41       77.24     40.23 o 
  11   4  18        5.35      106.13     56.17 o 
   1   5  18       85.25       84.89     32.50 o 
   2   5  18        5.17       -3.81     28.47 o 
   3   5  18       29.74       13.33     29.86 o 
   4   5  18        3.85       -7.26     29.90 o 
   5   5  18        0.16      -18.66     28.88 o 
   6   5  18       10.32       46.86     31.27 o 
   7   5  18        0.24       14.97     31.78 o 
   8   5  18      105.86       68.59     35.11 o 
   9   5  18       30.65       43.60     39.54 o 
  10   5  18       41.52      -31.30     44.58 o 
  11   5  18        3.28      -34.14     64.43 o 
   0   6  18       36.68      -27.16     50.02 o 
   1   6  18       28.07       -9.31     29.18 o 
   2   6  18        7.80      -18.65     29.61 o 
   3   6  18        3.19      -29.27     29.27 o 
   4   6  18        0.66       -5.18     30.44 o 
   5   6  18       96.85       48.09     33.41 o 
   6   6  18        8.92        2.53     27.82 o 
   7   6  18        7.80      -11.32     31.39 o 
   8   6  18        3.33       22.00     33.58 o 
   9   6  18        2.09      -35.98     36.03 o 
  10   6  18        3.23      -47.37     67.96 o 
   1   7  18       39.55       57.44     32.88 o 
   2   7  18       62.19       47.97     34.59 o 
   3   7  18      263.31      272.12     52.28 o 
   4   7  18       20.82       14.43     32.61 o 
   5   7  18       40.14       74.01     35.89 o 
   6   7  18        0.33       20.18     33.19 o 
   7   7  18       38.28      -21.93     32.16 o 
   8   7  18        1.08       18.13     37.29 o 
   9   7  18      256.43      289.29     49.99 o 
   0   8  18        1.74      -45.67     45.67 o 
   1   8  18        0.01      -11.77     33.61 o 
   2   8  18       11.77       14.50     33.42 o 
   3   8  18       65.49      116.60     39.15 o 
   4   8  18       28.97       33.33     37.71 o 
   5   8  18      115.31      108.67     38.12 o 
   6   8  18        0.13      -23.36     37.49 o 
   7   8  18        3.94      -40.92     40.92 o 
   8   8  18        1.58       39.69     58.97 o 
   1   9  18      567.41      607.01     54.31 o 
   2   9  18       55.85       27.53     37.00 o 
   3   9  18      845.19      834.76     60.59 o 
   4   9  18        0.25      -17.68     39.80 o 
   5   9  18      632.92      584.36     61.33 o 
   6   9  18        0.31       84.08     46.50 o 
   7   9  18      378.71      392.29     56.52 o 
   0  10  18       11.43      139.87     86.82 o 
   1  10  18        0.63        7.06     53.77 o 
   2  10  18        0.74       -4.52     51.78 o 
   3  10  18        1.88       -5.45     79.66 o 
   4  10  18        8.62       -4.84     50.36 o 
   5  10  18       44.91       49.60     56.89 o 
   1  11  18      500.59      569.97     79.91 o 
   2  11  18        5.57        7.42     55.58 o 
   1   1  19       59.61       66.38     39.83 o 
   2   1  19       71.30       86.78     33.82 o 
   3   1  19       61.65        8.01     33.73 o 
   4   1  19        5.82       43.44     29.91 o 
   5   1  19       34.17        1.81     28.10 o 
   6   1  19        4.85       15.37     31.55 o 
   7   1  19       16.71       11.79     37.74 o 
   8   1  19       23.47       21.66     32.63 o 
   9   1  19       19.93       59.93     34.21 o 
  10   1  19        2.09      -48.93     48.93 o 
   0   2  19      253.56      265.98     54.02 o 
   1   2  19        4.25       17.49     30.53 o 
   2   2  19        0.93      -13.75     32.89 o 
   3   2  19        5.26       28.48     32.79 o 
   4   2  19       11.91       42.48     34.82 o 
   5   2  19        0.44      -18.55     32.52 o 
   6   2  19      319.59      280.06     38.94 o 
   7   2  19        9.12        7.82     31.60 o 
   8   2  19       10.63       36.08     33.25 o 
   9   2  19       16.35       20.33     39.27 o 
  10   2  19        3.13      -47.24     47.24 o 
   1   3  19      348.87      234.30     36.02 o 
   2   3  19       39.95       58.80     31.07 o 
   3   3  19      403.71      436.05     48.39 o 
   4   3  19       48.94       10.36     29.93 o 
   5   3  19      274.78      259.07     42.35 o 
   6   3  19       99.48       85.21     39.94 o 
   7   3  19      103.83       60.86     39.16 o 
   8   3  19      190.62      266.64     62.28 o 
   9   3  19      101.28       89.99     41.56 o 
  10   3  19        4.49      -50.31     57.27 o 
   0   4  19      287.21      240.25     54.50 o 
   1   4  19        0.36       36.13     30.60 o 
   2   4  19       37.20       36.31     30.55 o 
   3   4  19       13.15        8.38     31.46 o 
   4   4  19      234.14      268.72     46.00 o 
   5   4  19       23.17       21.45     31.81 o 
   6   4  19      637.28      721.14     53.79 o 
   7   4  19       40.85       85.82     38.68 o 
   8   4  19       15.77        2.03     47.26 o 
   9   4  19       50.47       29.57     45.90 o 
   1   5  19      992.91     1233.06    100.57 o 
   2   5  19       42.22       33.21     32.25 o 
   3   5  19      601.79      611.54     70.94 o 
   4   5  19       15.98       17.62     33.65 o 
   5   5  19      412.22      364.08     51.57 o 
   6   5  19       39.20       13.77     32.34 o 
   7   5  19      463.22      432.78     45.54 o 
   8   5  19       43.73      -12.95     35.62 o 
   9   5  19      376.50      388.38     94.48 o 
   0   6  19      694.22      633.76     72.07 o 
   1   6  19       34.49       44.92     33.86 o 
   2   6  19      187.93      209.95     40.33 o 
   3   6  19       73.14       46.02     33.97 o 
   4   6  19       66.45       43.61     35.08 o 
   5   6  19        0.91       17.62     39.83 o 
   6   6  19      183.75      175.85     58.19 o 
   7   6  19        6.22       -1.19     39.04 o 
   8   6  19      111.31      138.89     46.42 o 
   1   7  19      497.18      439.23     47.26 o 
   2   7  19       35.88       37.00     35.51 o 
   3   7  19      225.62      235.19     43.49 o 
   4   7  19        3.22       13.52     37.91 o 
   5   7  19      208.03      155.94     47.23 o 
   6   7  19        8.84       58.32     51.91 o 
   7   7  19      372.02      249.14     62.03 o 
   0   8  19       61.28      -20.56     51.19 o 
   1   8  19        1.47        1.63     37.36 o 
   2   8  19      132.06       48.12     38.97 o 
   3   8  19        0.61       36.04     40.92 o 
   4   8  19      150.66      140.52     47.67 o 
   5   8  19        8.44       -6.03     41.81 o 
   6   8  19       73.10       92.47     46.91 o 
   1   9  19       54.11       63.41     56.30 o 
   2   9  19      114.45       86.19     57.32 o 
   3   9  19       35.28       11.30     52.81 o 
   4   9  19        1.57      106.91     61.26 o 
   2   0  20      861.96      996.42    108.23 o 
   3   0  20        0.61       11.47     61.58 o 
   4   0  20      292.56      321.97     56.41 o 
   5   0  20        1.77       16.76     45.58 o 
   6   0  20      499.61      516.36     65.94 o 
   7   0  20      136.86       91.12     52.31 o 
   8   0  20      527.55      547.70     97.16 o 
   9   0  20       71.14       -3.58     76.64 o 
   1   1  20       85.02       43.60     64.34 o 
   2   1  20        3.74       14.81     43.20 o 
   3   1  20       11.69        8.09     33.22 o 
   4   1  20        4.37        2.19     36.17 o 
   5   1  20      274.26      224.77     45.24 o 
   6   1  20        0.46        5.15     31.96 o 
   7   1  20      104.13       61.63     35.46 o 
   8   1  20       83.30       92.30     52.47 o 
   0   2  20      289.32      300.72     57.84 o 
   1   2  20       51.55       81.87     47.51 o 
   2   2  20      483.85      399.83     61.13 o 
   3   2  20       22.29       65.27     46.21 o 
   4   2  20      518.48      478.10     51.22 o 
   5   2  20        5.40        6.86     37.30 o 
   6   2  20      318.62      408.32     52.10 o 
   7   2  20       16.88      -24.14     46.95 o 
   8   2  20      116.02       98.70     53.08 o 
   1   3  20       37.15       30.18     31.19 o 
   2   3  20      109.36      100.70     54.11 o 
   3   3  20        8.71       10.81     94.48 o 
   4   3  20        0.30        2.24     44.39 o 
   5   3  20        4.60       -3.91     37.69 o 
   6   3  20       47.72       59.85     40.76 o 
   7   3  20        1.50      -36.35     46.01 o 
   8   3  20        8.31      -17.35     66.91 o 
   0   4  20       15.89      -42.78     42.78 o 
   1   4  20        2.64       14.12     33.43 o 
   2   4  20       84.00       94.22     34.57 o 
   3   4  20       40.87       40.05     38.58 o 
   4   4  20      153.31      185.47     45.60 o 
   5   4  20        8.56       62.50     48.95 o 
   6   4  20       21.68      -41.24     41.24 o 
   7   4  20       38.40      -11.33     46.17 o 
   1   5  20       21.94       79.10     35.89 o 
   2   5  20        7.86       14.22     35.73 o 
   3   5  20       14.34       -5.73     32.21 o 
   4   5  20        1.24       -7.96     37.61 o 
   5   5  20        6.87       39.76     52.19 o 
   6   5  20        3.11       83.14     54.93 o 
   7   5  20        1.23       43.93     47.96 o 
   0   6  20        7.99       14.74     49.35 o 
   1   6  20       27.29       89.25     35.79 o 
   2   6  20        3.28      -26.56     32.94 o 
   3   6  20        1.18      -33.78     33.78 o 
   4   6  20        0.39       38.05     48.95 o 
   5   6  20        0.93       31.15     52.97 o 
   6   6  20        8.36       -6.08     49.19 o 
   1   7  20       28.21       47.50     44.07 o 
   2   7  20        2.94      -35.71     41.19 o 
   3   7  20       14.99      -39.58     39.58 o 
   4   7  20        1.92        4.40     42.54 o 
   0   8  20      144.68      204.24     87.48 o 
   1   8  20        7.47      -23.65     50.10 o 
   2   1  21       43.94       -6.15     65.35 o 
   3   1  21        9.64        9.94     85.35 o 
   4   1  21        0.39       12.53     39.75 o 
   5   1  21       36.46       70.46     43.01 o 
   6   1  21        3.83      -50.57     65.99 o 
   1   2  21       37.47       47.44     46.92 o 
   2   2  21       64.07       88.71     54.93 o 
   3   2  21       36.83       67.69     48.15 o 
   4   2  21      162.03      171.21     56.92 o 
   5   2  21       54.29       11.46     50.68 o 
   6   2  21       69.09       75.90     53.37 o 
   1   3  21       24.09       32.43     38.30 o 
   2   3  21        3.96        1.98     48.81 o 
   3   3  21      100.82       86.78     52.80 o 
   4   3  21       62.98      177.88     80.59 o 
   5   3  21       29.64       10.46     71.59 o 
   0   4  21      372.71      457.21     67.86 o 
   1   4  21       10.59        6.30     34.01 o 
   2   4  21      447.90      462.84     56.21 o 
   3   4  21        2.19       -4.92     47.20 o 
   4   4  21      236.69      242.07     83.72 o 
   1   5  21       12.42       58.23     37.38 o 
   2   5  21       23.24       14.73     42.57 o 
   3   5  21        0.55      -36.83     48.13 o 
                                                 
